# Supplementary material for: Clinical and in vitro models identify distinct adaptations enhancing Staphylococcus aureus pathogenesis in human macrophages
Source: PLoS Pathog. 2024 Jul 11;20(7):e1012394. doi: 10.1371/journal.ppat.1012394 (PMC11265673; doi:10.1371/journal.ppat.1012394)
Supplement: S1 Table — (XLSX) [file ppat.1012394.s001.xlsx]

## Sheet: Sheet 1
Supplemental Table 1. S. aureus clinical strains and properties
Clinical Isolate pair ID	Control isolate ID	Days between collection of first and last clinical isolates	MLST of control isolate	MLST of clinical isolate pair	Macrophage invasion measurement for control strain (mean)	Macrophage invasion measurement for control strain (standard deviation)	Macrophage intracellular survival index for control strain (mean)	Macrophage intracellular survival index for control strain (standard deviation)	Biofilm formation measurement for control strain (mean)	Biofilm formation measurement for control strain (standard deviation)	First clinical isolate ID	Macrophage invasion measurement for first clinical isolate (mean)	Macrophage invasion measurement for first clinical isolate (standard deviation)	Macrophage intracellular survival index for first clinical isolate (mean)	Macrophage intracellular survival index for first clinical isolate (standard deviation)	Biofilm formation measurement for first clinical isolate (mean)	Biofilm formation measurement for first clinical isolate (standard deviation)	Last clinical isolate ID	Macrophage invasion measurement for last clinical isolate (mean)	Macrophage invasion measurement for last clinical isolate (standard deviation)	Macrophage intracellular survival index for last clinical isolate (mean)	Macrophage intracellular survival index for last clinical isolate (standard deviation)	Biofilm formation measurement for last clinical isolate (mean)	Biofilm formation measurement for last clinical isolate (standard deviation)	log(10) (last clinical isolate invasion measurement / first clinical isolate invasion measurement)	p value first clinical isolate vs last clinical isolate invasion measurement (two-tailed T test)	log(10) (last clinical isolate survival index / first clinical isolate survival index)	p value first clinical isolate vs last clinical isolate survival index (two-tailed T test)
1A	M1	679	8	8	4.92	0.7872	0.003	0.000654	2.81599	0.239953	AMT0085-4	11.35	0.681	0.0037	0.0007326	4.42653	0.141843	AMT0085-25	3.07	0.2456	0.001	0.00035	1.86767	0.288827	-0.567857	7.07244e-15	-0.568202	3.38707e-07
1B	M1	273	8	8	4.92	0.7872	0.003	0.000654	2.81599	0.239953	AMT0167-9	1.4	0.238	0.0021	0.0006615	1.92301	0.428996	AMT0167-24	6.16	0.4312	0.0037	0.0004625	3.11038	0.233195	0.643453	1.42556e-11	0.245982	0.000546659
2A	M102	956	87	87	1.58	0.3318	0.0061	0.0024644	2.5049	0.407674	AMT0516-2	0.2	0.044	0.0027	0.0017685	0.462396	0.03372	AMT0516-4	3.77	0.2639	0.0026	0.0004914	1.52452	0.159615	1.27531	4.59297e-14	-0.0163904	0.539196
2B	M102	581	87	59	1.58	0.3318	0.0061	0.0024644	2.5049	0.407674	AMT0169-1	0.82	0.2214	0.0078	0.0021138	0.387089	0.046479	AMT0169-8	1	0.15	0.0089	0.0020381	4.87386	0.139726	0.0861861	0.0731433	0.0572954	0.297477
3A	M18	637	8	8	4.38	0.3066	0.0016	0.0009664	2.48865	0.158727	AMT0099-7	1.21	0.1573	0.001	0.000263	0.377589	0.075175	AMT0099-21	6.47	0.4529	0.0019	0.0006669	2.79629	0.181659	0.728119	4.70829e-14	0.278754	0.00350176
4A	M181	513	97	97	0.56	0.1288	0.0008	0.0004952	0.267986	0.042751	AMT0193-2	1.72	0.4128	0.0107	0.0068587	0.235926	0.021266	AMT0193-8	1.87	0.2992	0.0036	0.001278	0.140627	0.035129	0.0363132	0.377746	-0.473081	0.0147574
4B	M181	331	97	97	0.56	0.1288	0.0008	0.0004952	0.267986	0.042751	AMT0209-1	2.54	0.4826	0.0012	0.0004668	0.622718	0.007595	AMT0209-10	1.15	0.207	0.0007	0.0002513	0.114243	0.017813	-0.344136	1.60838e-06	-0.234083	0.0290645
5A	M195	728	188	188	1.42	0.142	0.0033	0.0009702	0.171359	0.004218	AMT0195-5	3.39	0.339	0.0078	0.0018876	0.794576	0.355204	AMT0195-9	0.94	0.094	0.0036	0.0014328	0.129274	0.010271	-0.557072	8.4159e-13	-0.335792	0.000700467
5B	M195	709	188	188	1.42	0.142	0.0033	0.0009702	0.171359	0.004218	AMT0181-4	0.89	0.089	0.0014	0.000273	0.132581	0.011916	AMT0181-8	1.74	0.2784	0.0009	0.0002655	0.111745	0.013688	0.291159	1.93168e-07	-0.191886	0.00204735
6A	M54	630	1	1	2.04	0.1836	0.0016	0.0002128	0.264294	0.01793	AMT0150-1	8.26	0.9912	0.0009	0.0002736	0.394808	0.025603	AMT0150-8	5.53	0.4424	0.002	0.000886	0.319773	0.036373	-0.174255	6.5613e-06	0.346787	0.00517561
6B	M54	590	1	474	2.04	0.1836	0.0016	0.0002128	0.264294	0.01793	AMT0116-7	9.47	0.4735	0.0005	0.0001635	0.987515	0.412024	AMT0116-33	18.53	2.2236	0.0009	0.000441	1.76787	0.804147	0.291525	3.10431e-09	0.255273	0.00609685
7A	M85	714	5	5	3.95	0.632	0.0019	0.0005282	0.829773	0.101152	AMT0175-1	0.76	0.1748	0.0009	0.000675	0.93325	0.128368	AMT0175-10	1.26	0.1764	0.0011	0.0002376	0.940202	0.152152	0.219557	0.000282925	0.0871502	0.159998
7B	M85	812	5	5	3.95	0.632	0.0019	0.0005282	0.829773	0.101152	AMT0483-2	1.16	0.2436	0.0006	0.0003384	1.10475	0.199382	AMT0483-4	2.82	0.423	0.001	0.00052	1.42791	0.119966	0.385791	2.53094e-07	0.221849	0.192611
8A	M34	714	5	5	2.17	0.4123	0.0027	0.0016605	0.266287	0.048167	AMT0114-6	29.03	6.6769	0.0018	0.0003708	1.47072	0.075995	AMT0114-48	4.98	1.4442	0.0038	0.0008436	0.533101	0.112639	-0.765618	9.82788e-09	0.324511	1.23922e-05
8B	M34	469	5	5	2.17	0.4123	0.0027	0.0016605	0.266287	0.048167	15-267-001618-S1	14.08	1.408	0.0013	0.0001989	0.345979	0.069388	17-005-001947-S1	3.18	0.4134	0.0124	0.0102796	1.34445	0.098216	-0.646176	1.15585e-12	0.979478	0.00207753
9A	M50	715	105	105	5.52	1.0488	0.0026	0.0003848	0.557483	0.082123	14-351-001466-S1	1.95	0.1755	0.0019	0.0005947	0.394429	0.278879	16-336-001613-S1	10.03	0.9027	0.002	0.000678	0.635609	0.114462	0.711266	9.98781e-15	0.0222764	0.751567
10A	MS218	735	9	9	2.86	0.6864	0.003	0.000537	-0.04821	0.009361	AMT0495-4	1.81	0.4525	0.0093	0.0046686	1.74277	0.124335	AMT0495-15	18.71	10.6647	0.002	0.000884	1.37658	0.323993	1.0144	1.13805e-06	-0.667453	0.0754498
11A	M107	527	5	3499	27.81	74.2527	0.0029	0.000713794	0.75641	0.025737	15-132-001265-S1	0.99	0.1881	0.0005	0.000153093	0.732215	0.115252	16-294-001704-S1	5.8	0.812	0.0005	5.25e-05	0.49253	0.068694	0.767793	1.61717e-08	0	0.0803808
11B	M107	644	5	5	27.81	74.2527	0.0029	0.000713794	0.75641	0.025737	15-007-001415-S1	7.73	1.8552	0.0043	0.0008815	0.07201	0.031276	16-286-001532-S1	6.12	1.2852	0.0008	0.0004896	0.241752	0.017068	-0.101428	0.0911491	-0.730378	0.00173119
12A	M124	532	8	8	4.46	0.8028	0.0019	0.0006384	0.867387	0.08134	AMT0172-11	2.33	0.4893	0.0019	0.0003249	1.9363	0.169814	AMT0172-27	12.13	1.9408	0.0001	3.4641e-05	-0.00245	0.034745	0.716505	5.45739e-11	-1.27875	4.90465e-10
12B	M124	581	8	8	4.46	0.8028	0.0019	0.0006384	0.867387	0.08134	15-006-001432-S1	44.57	9.8054	0.0004	0.0001408	1.07595	0.093824	16-222-001757-S1	134.1	9.387	0.0013	0.0002899	1.7066	0	0.478386	4.49866e-09	0.511883	1.83023e-06
13A	MS363	525	20	20	19.64	3.7316	0.002	0.000572	0.488466	0.031349	AMT0341-2	28.47	6.5481	0.0016	0.0005936	0.893756	0.081043	AMT0341-11	52.64	5.264	0.003	0.000558	0.999591	0.145659	0.266928	2.44656e-05	0.273001	0.00127958
13B	MS363	639	20	20	19.64	3.7316	0.002	0.000572	0.488466	0.031349	AMT0123-2	112.77	25.9371	0.0033	0.0005214	0.893756	0.081043	AMT0123-15	3.52	1.4784	0.0071	0.0045653	0.579653	0.249322	-1.50565	2.32338e-10	0.332744	0.204931
14A	MS376	1813	15	15	3.62	0.9774	0.0005	0.000404	1.39118	0.194507	AMT0213-2	3.75	0.9375	0.0022	0.0010494	1.06797	0.159311	AMT0213-5	2.78	0.9174	0.0001	0.000265	1.69652	0.004076	-0.129986	0.054268	-1.34242	6.37644e-07
14B	MS376	1287	15	15	3.62	0.9774	0.0005	0.000404	1.39118	0.194507	AMT0206-6	36	9	0.0025	0.0004675	1.59852	0.056032	AMT0206-7	3.55	0.994	0.0037	0.0010101	1.18959	0.116447	-1.00607	2.26317e-10	0.170262	0.0142239
15A	MS409	2387	30	30	10.04	1.6064	0.0017	0.0002057	1.1548	0.106245	AMT0167-1	9.12	1.0944	0.0019	0.0003515	0.672511	0.144477	AMT0167-25	15.03	4.0581	0.004	0.000548	1.88977	0.122083	0.216964	0.00144033	0.323306	7.17126e-07
15B	MS409	861	30	30	10.04	1.6064	0.0017	0.0002057	1.1548	0.106245	AMT0526-1	1.41	0.141	0.0008	0.0004216	0.982363	0.175806	AMT0526-3	4.04	1.9392	0.004	0.001596	1.8341	0.12756	0.457162	0.00069005	0.69897	4.12082e-05
16A	MS411	1716	30	30	2.14	0.4708	0.0046	0.0015594	0.637105	0.047313	AMT0515-1	9.78	0.5868	0.0007	0.0002331	0.730823	0.090532	AMT0515-3	1.4	0.238	0.0001	9.96e-05	0.862417	0.396659	-0.844211	7.9949e-14	-0.845098	4.82464e-05
16B	MS411	126	30	30	2.14	0.4708	0.0046	0.0015594	0.637105	0.047313	16-285-001618-S1	5.12	0.6144	0.0015	0.000282	1.47013	0.067278	17-045-001658-S1	20.26	2.8364	0.0013	0.0003822	1.31401	0.393183	0.597369	9.60414e-12	-0.0621479	0.210013
17A	MS373	651	1181	1181	1.22	0.2562	0.0018	0.00016956	1.32717	0.096371	15-040-001620-S1	5.36	0.6968	0.0031	0.00029822	1.93221	0.397151	16-326-001724-S1	21.25	6.5875	0.003	0.0001527	0.183066	0.059479	0.598194	5.72568e-08	-0.0142404	0.385901
17B	MS373	728	1181	8	1.22	0.2562	0.0018	0.00016956	1.32717	0.096371	15-058-001410-S1	10.56	2.112	0.008	0.005328	1.20909	0.061021	17-055-001479-S1	7.29	0.9477	0.003	0.00039	1.63922	0.342642	-0.160936	0.00144665	-0.425969	0.0327343
18A	MS371	1183	45	45	31.56	3.4716	0.008	0.0012	1.56962	0.119386	AMT0527-1	3.7	0.333	0.0115	0.0026795	1.72664	0.151582	AMT0527-3	6.99	2.9358	0.0065	0.0006045	1.55985	0.207117	0.276275	0.00120153	-0.247784	3.90166e-05
19A	M75	112	72	72	7.44	0.4464	0.0105	0.003465	0.763613	0.126558	AMT0102-10	6.79	2.5123	0.0046	0.0006532	0.5569	0.109421	AMT0102-13	9.52	1.3328	0.0095	0.0015675	0.637087	0.084434	0.146767	0.0242966	0.314966	5.74294e-07
19B	M75	707	72	72	7.44	0.4464	0.0105	0.003465	0.763613	0.126558	14-311-001283-S1	12.5	5.375	0.0292	0.0100156	0.594814	0.091545	16-288-000897-S1	15.18	2.8842	0.0095	0.002755	0.177069	0.017653	0.0843618	0.144576	-0.487659	3.15302e-06
20A	MS395	595	1776	1776	48.46	11.1458	0.0261	0.00196533	0.787189	0.106288	AMT0205-6	21.8	5.886	0.0155	0.0019995	0.475044	0.04912	AMT0205-4	25.88	4.9172	0.0305	0.003416	0.61169	0.120657	0.0745078	0.156341	0.293968	7.16962e-08
20B	MS395	1400	1776	6	48.46	11.1458	0.0261	0.00196533	0.787189	0.106288	AMT0188-5	41.94	10.9044	0.0093	0.0024087	0.387329	0.056541	AMT0188-18	24.98	7.9936	0.0394	0.005122	0.276389	0.033603	-0.225036	0.00461563	0.627013	2.71735e-09
21A	MS413	1344	45	45	13.355	2.53745	0.0082	0.0018368	1.4783	0.00344	AMT0524-1	2.63	0.3156	0.0047	0.0011609	0.340389	0.040423	AMT0524-3	8.48	0.5936	0.0031	0.004743	0.583679	0.054739	0.50844	3.31055e-12	-0.180736	0.00283203
21B	MS413	2212	45	45	13.355	2.53745	0.0082	0.0018368	1.4783	0.00344	AMT0134-5	4.99	2.0958	0.0093	0.0016926	0.699138	0.170726	AMT0134-28	4.06	1.827	0.0232	0.0127368	1.13366	0.088122	-0.0895745	0.380506	0.397005	0.00756104
22A	MS211	1120	45	45	1.33	0.1197	0.0025	0.0008525	0.386853	0.076915	AMT0529-1	0.58	0.0696	0.0057	0.0019608	0.511898	0.027315	AMT0529-3	13.1	1.834	0.0005	0.000196	1.1058	0.088788	1.35384	1.25486e-16	-1.0569	1.89324e-08
22B	MS211	567	45	256	1.33	0.1197	0.0025	0.0008525	0.386853	0.076915	AMT0514-1	1.06	0.1908	0.0032	0.0010496	1.38496	0.095531	AMT0514-2	3.7	0.814	0.003	0.001296	1.34533	0.135609	0.542896	1.82357e-08	-0.0280287	0.65163
23A	MS328	565	8	8	2.32	0.232	0.0084	0.0016296	0.99058	0.095812	AMT0505-12	0.69	0.1794	0.0095	0.0057665	0.907667	0.13584	AMT0505-13	1.9	0.551	0.0065	0.002158	0.995103	0.066031	0.439905	2.9293e-05	-0.16481	0.286113
23B	MS328	658	8	8	2.32	0.232	0.0084	0.0016296	0.99058	0.095812	14-350-001565-S1	10.67	2.4541	0.0143	0.0028314	1.27637	0.166717	16-278-001747-S1	6.32	1.0112	0.0015	0.000537	1.56328	0.080837	-0.227447	0.000445543	-0.979245	2.09807e-09
24A	MS355	63	5	5	1.46	0.1898	0.0062	0.0008866	1.50963	0.074864	16-323-001558-S2	0.56	0.0728	0.0042	0.0013608	1.32933	0.093789	17-020-001678-S1	5.31	1.4868	0.0023	0.0010304	0.461523	0.025078	0.976906	3.57477e-11	-0.261521	0.00841229
24B	MS355	633	5	5	1.46	0.1898	0.0062	0.0008866	1.50963	0.074864	15-090-000774-S1	1.58	0.474	0.004	0.00052	0.543876	0.127541	16-358-000896-S1	1.43	0.0715	0.0042	0.0005712	0.549204	0.13986	-0.043321	0.648915	0.0211893	0.464035
25A	M11	735	8	8	1.42	0.284	0.0064	0.0011712	1.05275	0.103851	14-220-000881-S1	11.46	1.146	0.0004	0.0001864	0.274546	0.020501	16-225-001108-S1	1.47	0.6027	0.0051	0.0006273	0.437661	0.03549	-0.891867	5.67851e-09	1.10551	5.9982e-09
25B	M11	689	8	8	1.42	0.284	0.0064	0.0011712	1.05275	0.103851	14-294-000943-S1	4.97	0.7952	0.0034	0.0007004	1.35281	0.109811	16-253-001108-S1	5.83	0.6996	0.0046	0.000506	1.29758	0.092519	0.0693122	0.0527163	0.131279	0.00303577
26B	M125	725	6176	398	1.23	0.3321	0.0144	0.0035136	0.511507	0.119131	14-321-001479-S1	0.29	0.0522	0.0023	0.0008165	1.08742	0.162749	16-316-001506-S1	5.46	1.1466	0.0018	0.0004374	0.798884	0.14748	1.27479	9.07247e-14	-0.106455	0.166939
27A	MS190	515	30	30	0.52	0.104	0.0003	0.00018	1.28826	0.20006	AMT0413-9	0.96	0.2112	0.0006	0.0001644	0.452623	0.048336	AMT0413-19	12.77	3.831	0	0	2.36268	0.093881	1.12392	1.13116e-10	Not defined	1.33738e-13
27B	MS190	708	30	30	0.52	0.104	0.0003	0.00018	1.28826	0.20006	15-048-001362-S1	20.88	5.0112	0.0006	0.0002268	1.82579	0.255605	17-025-001620-S1	56.83	9.6611	0.0011	5.973e-05	1.99666	0.064646	0.434847	1.61067e-06	0.263241	9.12388e-05
28A	MS378	686	5	5	0.82	0.1886	0.0002	0	0.632835	0.046003	AMT0202-1	0.77	0.231	0.0021	0.000777	0.604495	0.080034	AMT0202-8	2.54	0.3048	0.0016	0.0005872	1.03274	0.457466	0.518343	1.59274e-07	-0.118099	0.176898
29A	MS362	665	8	8	3.56	1.4952	0.0007	0.000203	0.520525	0.056156	15-012-001462-S1	1.66	0.3486	0.0008	0.0002184	0.51467	0.020488	16-312-001690-S1	3.23	1.4212	0.0006	0.0002124	0.466525	0.047456	0.289094	0.0043126	-0.124939	0.0467995
30A	MS387	1047	109	109	2.18	2.0928	0.0011	0.0002937	0.879552	0.130504	AMT0521-1	1.15	0.2645	0.0021	0.0005859	1.45241	0.104208	AMT0521-4	1.39	0.2919	0.0025	0.0006975	1.52671	0.05335	0.082317	0.107618	0.0757207	0.214785
30B	MS387	693	109	109	2.18	2.0928	0.0011	0.0002937	0.879552	0.130504	AMT0481-2	3.07	1.0131	0.0007	0.0002583	1.47306	0.099601	AMT0481-4	3.67	1.5781	0.001	0.000234	1.28472	0.105629	0.0775277	0.484206	0.154902	0.041212
31A	MS228	731	5	5	3.85	0.693	0.0013	0.0003133	0.973032	0.067789	15-076-001400-S1	0.92	0.1564	0.0048	0.0004848	0.411666	0.028622	17-076-001534-S1	2.11	0.2743	0.0013	0.0004563	0.246251	0.022331	0.360495	7.83718e-08	-0.567298	8.33135e-07
31B	MS228	690	5	12	3.85	0.693	0.0013	0.0003133	0.973032	0.067789	15-023-000700-S1	2.14	0.3638	0.0003	0.0001623	0.673771	0.06986	16-348-001047-S1	10.46	1.4644	0.0007	0.0001974	0.740635	0.37965	0.689118	3.63358e-11	0.367977	0.000538087
32A	M162	490	5	5	0.7	0.245	0.0029	0.0008091	1.24917	0.170284	14-344-001476-S1	4.35	0.87	0.0005	0.0003975	0.118376	0.012008	16-104-001400-S1	0.26	0.195	0.001	0.000404	0.186284	0.024937	-1.22352	5.31488e-07	0.30103	0.0714977
33A	MS219	663	72	72	4.26	1.4058	0.0046	0.0018584	0.258554	0.059759	15-029-001491-S2	18.3	2.928	0.0039	0.0007839	1.24609	0.051034	16-327-001632-S1	24.05	2.886	0.0015	0.0010665	1.07109	0.15991	0.118664	0.00252104	-0.414973	0.00325494
