# Supplementary material for: Clinical and in vitro models identify distinct adaptations enhancing Staphylococcus aureus pathogenesis in human macrophages
Source: PLoS Pathog. 2024 Jul 11;20(7):e1012394. doi: 10.1371/journal.ppat.1012394 (PMC11265673; doi:10.1371/journal.ppat.1012394)
Supplement: S2 Table — (XLSX) [file ppat.1012394.s002.xlsx]

## Sheet: Sheet2
20	A-6	6	2565a	265.9	worked	0.475471	2022-07-06	Completed	2022-07-19			invasion	GWAS	2565a_up	AGCTCCAGACAATATTTCATCTACAG		2565a_down	AAAACTGTAGATGAAATATTGTCTGG
21	J-2	92	4000c	193.6	worked	0.79441	2022-07-08	Completed	2022-08-02			invasion	GWAS	4000c_up	AGCTCACCAGTGCTACTAAACTATAG		4000c_down	AAAACTATAGTTTAGTAGCACTGGTG
20	A-3	3	5915a	104.6	worked	0.800584	2022-07-08	Completed	2022-08-02			invasion	GWAS	5915a_up	AGCTCCGTCTTCTCCGATATCAACTG		5915a_down	AAAACAGTTGATATCGGAGAAGACGG
22	H-7	77	9570b		worked	0.693553	2022-08-22	Completed				invasion	GWAS and evolution mutation	9570b_up	AGCTCCTTGGTAATTAATATACTAAG		9570b_down	AAAACTTAGTATATTAATTACCAAGG
21	I-1	81	7530c	230.3	worked	0.567859	2022-08-03	Completed				invasion	GWAS	7530c_up	AGCTCTGCCCGAAATCTGTCATATCG		7530c_down	AAAACGATATGACAGATTTCGGGCAG
19	A-2	100	2970b	213.9	worked	0.357115	2022-03-27	Completed	2022-05-10	Done, but want to redo with CAM		biofilm AND invasion	GWAS	2970b_up	AGCTCCTTCACCAAAAGACCAAGAAG		2970b_down	AAAACTTCTTGGTCTTTTGGTGAAGG
21	F-10	60	2735c	197.9	worked	0.581547	2022-07-06	Completed	2022-08-02			invasion	GWAS	2735c_up	AGCTCTCATAATGACCCGGAATCGGG		2735c_down	AAAACCCGATTCCGGGTCATTATGAG
20	I-7	87	7650a	229.8	worked	0.803131	2022-08-03	Completed				invasion	GWAS	7650a_up	AGCTCCCATTATTACCGTTTTTCTTG		7650a_down	AAAACAAGAAAAACGGTAATAATGGG
21	F-8	58	625c	384.5	worked	1.12252e-06	2022-07-06	Completed				invasion	GWAS	625c_up	AGCTCGTGGGGCTTTGAATGTGCTGG		625c_down	AAAACCAGCACATTCAAAGCCCCACG
20	G-7	67	7245a	195.3	worked	0.039887	2022-07-27	Completed				invasion	GWAS	7245a_up	AGCTCTTGTACAAAGTTGTCAAATTG		7245a_down	AAAACAATTTGACAACTTTGTACAAG
18	I-5	9115	1621b	232.2	Worked	0.112459	2022-03-15	Completed	2022-05-10			invasion	EVOLUTION MUTATION	9115_up	AGCTCTCCATAATTTCTTTAGGAGTG		9115_down	AAAACACTCCTAAAGAAATTATGGAG
18	A-9	7240	1269b		Worked	0.504116	2022-02-20	completed	2022-05-24			invasion	EVOLUTION MUTATION	7240_up	AGCTCGTTTGCGTGAAATGACTGTAG		7240_down	AAAACTACAGTCATTTCACGCAAACG
21	I-7	87	2710c	72.6	worked	0.648154	2022-08-09	Completed				invasion	EVOLUTION MUTATION	2710c_up	AGCTCATGTCCGCTTTACGACGGTTG	AAAACAACCGTCGTAAAGCGGACATG	2710c_down	AAAACAACCGTCGTAAAGCGGACATG
21	J-5	95	75a	241.8	worked	0.256972	2022-08-09	Completed				invasion	EVOLUTION MUTATION	75a_up	AGCTCTATTAGTAAAGCTTTCTTAGG		75a_down	AAAACCTAAGAAAGCTTTACTAATAG
		GFP												gfp_up	AGCTCTCTAATTCAACAAGAATTGGG		gfp_down	AAAACCCAATTCTTGTTGAATTAGAG
															GTTTCTT CCTGCAGG AAACACTTTTTTGTTTACTTCTCATTTTTAATTAGTTATAATTAACTAAATAATAGAGCATT AAATATATTTAATAAAACTTATTTAATGCAAAATTATGACTAACATATCTATAATAAATAAAGAT TAGATATCAATATATTATCGGGCAAATGTATCGAGCAAGATGCAT GCATCAAA TTAGGAGGATGATTATTTATG TCA AAA GGC GAA GAG TTG TTC ACG GGT GTT GTG CCG ATC TTA GTA GAA TTG GAT GGT GAC GTT AAC GGC CAT AAA TTT TCT GTG CGA GGT GAA GGA GAG GGC GAC GCG ACT AAC GGA AAA TTG ACA TTA AAG …	SarAP1-SOD_SuperfoldGFP
															gfp_bsaI_for ACAATTAGTTGAGACC CCTGCAGGAAACACTTTTTTG
															gfp_bsaI_rev TAAAACCGAGACC attaTCATTATTTGTACAACTCGTCCATG

## Sheet: Sheet1
Supplemental Table 2. Oligo Sequences
Oligo Name	Oligo Sequence	Oligo Description
2735c_down	AAAACCCGATTCCGGGTCATTATGAG	sgRNA guide for knockdown of B7H15_02735
2735c_up	AGCTCTCATAATGACCCGGAATCGGG	sgRNA guide for knockdown of B7H15_02735
2970b_down	AAAACTTCTTGGTCTTTTGGTGAAGG	sgRNA guide for knockdown of B7H15_02970
2970b_up	AGCTCCTTCACCAAAAGACCAAGAAG	sgRNA guide for knockdown of B7H15_02970
5915a_down	AAAACAGTTGATATCGGAGAAGACGG	sgRNA guide for knockdown of B7H15_05915
5915a_up	AGCTCCGTCTTCTCCGATATCAACTG	sgRNA guide for knockdown of B7H15_05915
625c_down	AAAACCAGCACATTCAAAGCCCCACG	sgRNA guide for knockdown of B7H15_00625
625c_up	AGCTCGTGGGGCTTTGAATGTGCTGG	sgRNA guide for knockdown of B7H15_00625
7245a_down	AAAACAATTTGACAACTTTGTACAAG	sgRNA guide for knockdown of B7H15_07245
7245a_up	AGCTCTTGTACAAAGTTGTCAAATTG	sgRNA guide for knockdown of B7H15_07245
7530c_down	AAAACGATATGACAGATTTCGGGCAG	sgRNA guide for knockdown of B7H15_07530
7530c_up	AGCTCTGCCCGAAATCTGTCATATCG	sgRNA guide for knockdown of B7H15_07530
7650a_down	AAAACAAGAAAAACGGTAATAATGGG	sgRNA guide for knockdown of B7H15_07650
7650a_up	AGCTCCCATTATTACCGTTTTTCTTG	sgRNA guide for knockdown of B7H15_07650
9115_down	AAAACACTCCTAAAGAAATTATGGAG	sgRNA guide for knockdown of B7H15_09115
9115_up	AGCTCTCCATAATTTCTTTAGGAGTG	sgRNA guide for knockdown of B7H15_09115
gfp_down	AAAACCCAATTCTTGTTGAATTAGAG	sgRNA guide for knockdown of GFP (control)
gfp_up	AGCTCTCTAATTCAACAAGAATTGGG	sgRNA guide for knockdown of GFP (control)
6690a_up	AGCTCATACAATTATTAGTAATCATG	sgRNA guide for knockdown of B7H15_06690
6690a_down	AAAACATGATTACTAATAATTGTATG	sgRNA guide for knockdown of B7H15_06690
B7H15_02735_F	GTAAGGCCGTTAATTTACTTGAGCA	PCR primer for Real-Time PCR of B7H15_02735
B7H15_02735_R	CGGTGGGTTTTCTTTAGTGATTCTC	PCR primer for Real-Time PCR of B7H15_02735
B7H15_02970_F	CATCCTGTATTACTTAACCGTGCAC	PCR primer for Real-Time PCR of B7H15_02970
B7H15_02970_R	TTGTGCTGCTAACATCAACATTCTT	PCR primer for Real-Time PCR of B7H15_02970
B7H15_05915_F	TATTACCACATTTAATCGAAGCGGC	PCR primer for Real-Time PCR of B7H15_05915
B7H15_05915_R	TCAACCGTTTCTTTCTTATCTTGCC	PCR primer for Real-Time PCR of B7H15_05915
B7H15_00625_F	TCCGAAATTAAACCTCAGCACATTC	PCR primer for Real-Time PCR of B7H15_00625
B7H15_00625_R	TAAAACCGCAAAATCACGCTATTTC	PCR primer for Real-Time PCR of B7H15_00625
B7H15_07245_F	ACTATTCGAATCGTGGTCCAGTAAT	PCR primer for Real-Time PCR of B7H15_07245
B7H15_07245_R	GACCTTCAAATGGCACGATATCTTT	PCR primer for Real-Time PCR of B7H15_07245
B7H15_07530_F	AGTTATACCAACGTAGCGCAGATAT	PCR primer for Real-Time PCR of B7H15_07530
B7H15_07530_R	GTGCTAATTGTGTTTGAATCGCATC	PCR primer for Real-Time PCR of B7H15_07530
B7H15_07650_F	TAAAAGACGTGCCGAAATCAATGAA	PCR primer for Real-Time PCR of B7H15_07650
B7H15_07650_R	CAAATCCACCAGTCAAGTTCTTACC	PCR primer for Real-Time PCR of B7H15_07650
B7H15_09115_F	AGACGTTGAATGTACCATTTGCAAT	PCR primer for Real-Time PCR of B7H15_09115
B7H15_09115_R	ACTTGCAGTCGTACCTTCTAAGATT	PCR primer for Real-Time PCR of B7H15_09115
B7H15_06690_F	AACTGTAATTACTTCGTCCCATTCG	PCR primer for Real-Time PCR of B7H15_06690
B7H15_06690_R	ACAGAATTAGAGCAACGTACTGGAA	PCR primer for Real-Time PCR of B7H15_06690
SAgyrA_F	ACATTGGAAGAAGATTTTGTCAGTC	PCR primer for Real-Time PCR of gyrA
SAgyrA_R	TTCATCATTTTCAAGTTCAATAGCA	PCR primer for Real-Time PCR of gyrA
B7H15_14535 cloneF	GTTTTT CCTGCAGG AAGGTTTTGTTTATTACGGGAAAA	PCR primer for amplification of B7H15_14535 for complementation
B7H15_14535 _cloneR	GTTTTT CCCGGG GAATGGAACAGAAATGA	PCR primer for amplification of B7H15_14535 for complementation
B7H15_03930 nestedF	aTGGTGTTATCAATTAGAAGTCAA	PCR primer for amplification of B7H15_03930 for complementation
B7H15_03930 _cloneR	GTTTTT CCCGGG AGCTTCTTTTTAGTCTTTGC	PCR primer for amplification of B7H15_03930 for complementation
B7H15_03930 _pcapF	GTTTTTCCTGCAGGgagtttgcaaaatatacaggggattatatataatggaaaacaagaaaggaaaataggaggtttatcataTGGTGTTATCAATTAGAAGTCAA	PCR primer for cloning B7H15_03930 under control of Pcap promoter
B7H15_03805 cloneF	GTTTTT CCTGCAGG TCGTCGAAGGATTAACA	PCR primer for amplification of B7H15_03805 for complementation
B7H15_03805 _cloneR	GTTTTT CCCGGG AAAGGCAAGTGCGCTATTACA	PCR primer for amplification of B7H15_03805 for complementation
B7H15_03005 cloneF	GTTTTT CCTGCAGG CGGCCGATAGGAGTTTCAAT	PCR primer for amplification of B7H15_03005 for complementation
B7H15_03005 _cloneR	GTTTTT CCCGGG ACAATATTTGCCGTGGGAAT	PCR primer for amplification of B7H15_03005 for complementation
B7H15_10575 cloneF	GTTTTT CCTGCAGG CGTCATATAGATGTCTTTGCACCT	PCR primer for amplification of B7H15_10575 for complementation
B7H15_10575 _cloneR	GTTTTT CCCGGG CCTCCCGATCATGACATTCT	PCR primer for amplification of B7H15_10575 for complementation
B7H15_07365 cloneF	GTTTTT CCTGCAGG TGCTGGTACACCTGCAAAAG	PCR primer for amplification of B7H15_07365 for complementation
B7H15_07365 _cloneR	GTTTTT CCCGGG CAGACCATGTTGCTGTCAATG	PCR primer for amplification of B7H15_07365 for complementation
B7H15_03165 cloneF	GTTTTT CCTGCAGG TCATGAAAAATTTGCGACCA	PCR primer for amplification of B7H15_03165 for complementation
B7H15_03165 _cloneR	GTTTTT CCCGGG TTTATAGATGAACCGCCTAATCG	PCR primer for amplification of B7H15_03165 for complementation
B7H15_05450 cloneF	GTTTTT CCTGCAGG TTCTTGAGGAAGGCATCGAG	PCR primer for amplification of B7H15_05450 for complementation
B7H15_05450 _cloneR	GTTTTT CCCGGG AAAGGTCATCCCCCATGATT	PCR primer for amplification of B7H15_05450 for complementation
B7H15_11520 cloneF	GTTTTT CCTGCAGG TGAAAGGCATCATGTTGATAAAA	PCR primer for amplification of B7H15_11520 for complementation
B7H15_11520 _cloneR	GTTTTT CCCGGG TGGGTATCCAAAACAGCACA	PCR primer for amplification of B7H15_11520 for complementation
B7H15_13925 cloneF	GTTTTT CCTGCAGG AAGCGCATATGAGTACAGAACAA	PCR primer for amplification of B7H15_13925 for complementation
B7H15_13925 _cloneR	GTTTTT CCCGGG CGCACGTATTCCACATAAT	PCR primer for amplification of B7H15_13925 for complementation
B7H15_05010 cloneF	GTTTTT CCTGCAGG TGGCATTGGTCGATATTTGA	PCR primer for amplification of B7H15_05010 for complementation
B7H15_05010 _cloneR	GTTTTT CCCGGG TTCGGTATTGGCTAATTGATAAGA	PCR primer for amplification of B7H15_05010 for complementation
B7H15_05165 cloneF	GTTTTT CCTGCAGG CCTCGAACATCATCAACCTTT	PCR primer for amplification of B7H15_05165 for complementation
B7H15_05165 _cloneR	GTTTTT CCCGGG TCGAACTGGTTAAATTCGAAAAA	PCR primer for amplification of B7H15_05165 for complementation
B7H15_13905 cloneF	GTTTTT CCTGCAGG TGCGATAGGTGCAGGTAGTG	PCR primer for amplification of B7H15_13905 for complementation
B7H15_13905 _cloneR	GTTTTT CCCGGG CCAATGAAGCAATCAGAAAACA	PCR primer for amplification of B7H15_13905 for complementation
B7H15_00125 nestedF	aTGAACTGGAAACTGACAAAGACA	PCR primer for amplification of B7H15_00125 for complementation
B7H15_00125 _cloneR	GTTTTT CCCGGG TGGAGACGCAAAAACATCAG	PCR primer for amplification of B7H15_00125 for complementation
B7H15_00125 _pcapF	GTTTTTCCTGCAGGgagtttgcaaaatatacaggggattatatataatggaaaacaagaaaggaaaataggaggtttatcataTGAACTGGAAACTGACAAAGACA	PCR primer for cloning B7H15_00125 under control of Pcap promoter
B7H15_05560 nestedF	aTGAAGAAAGCTATTTTGAGCGTA	PCR primer for amplification of B7H15_05560 for complementation
B7H15_05560 _cloneR	GTTTTT CCCGGG ATGCAAGTGCATGTTCTCGT	PCR primer for amplification of B7H15_05560 for complementation
B7H15_05560 _pcapF	GTTTTTCCTGCAGGgagtttgcaaaatatacaggggattatatataatggaaaacaagaaaggaaaataggaggtttatcataTGAAGAAAGCTATTTTGAGCGTA	PCR primer for cloning B7H15_05560 under control of Pcap promoter
B7H15_00645 cloneF	GTTTTT CCTGCAGG ATCTTTCATGCTGCCTCCAG	PCR primer for amplification of B7H15_00645 for complementation
B7H15_00645 _cloneR	GTTTTT CCCGGG AACGCCTGTATCACCGTACC	PCR primer for amplification of B7H15_00645 for complementation
gfp_bsaI_for	ACAATTAGTTGAGACCCCTGCAGGAAACACTTTTTTG	PCR primer for amplifying GFP g-block with BSAI restriction sites
gfp_bsaI_rev	TAAAACCGAGACCattaTCATTATTTGTACAACTCGTCCATG	PCR primer for amplifying GFP g-block with BSAI restriction sites
SarAP1-SOD_SuperfoldGFP	GTTTCTT CCTGCAGG AAACACTTTTTTGTTTACTTCTCATTTTTAATTAGTTATAATTAACTAAATAATAGAGCATT AAATATATTTAATAAAACTTATTTAATGCAAAATTATGACTAACATATCTATAATAAATAAAGAT TAGATATCAATATATTATCGGGCAAATGTATCGAGCAAGATGCAT GCATCAAA TTAGGAGGATGATTATTTATG TCA AAA GGC GAA GAG TTG TTC ACG GGT GTT GTG CCG ATC TTA GTA GAA TTG GAT GGT GAC GTT AAC GGC CAT AAA TTT TCT GTG CGA GGT GAA GGA GAG GGC GAC GCG ACT AAC GGA AAA TTG ACA TTA AAG …	gBlock encoding GFP under strong constitutive promoter
Pcap_SuperfoldGFP	GTTTCTTCCTGCAGGagagtttgcaaaatatacaggggattatatataatggaaaacaagaaaggaaaataggaggtttatcatATGTCAAAAGGCGAAGAGTTGTTCACGGGTGTTGTGCCGATCTTAGTAGAATTGGATGGTGACGTTAACGGCCATAAATTTTCTGTGCGAGGTGAAGGAGAGGGCGACGCGACTAACGGAAAATTGACATTAAAGTTCATTTGTACGACAGGTAAGTTGCCTGTTCCATGGCCTACTTTAGTGACGACGTTAACATACGGAGTCCAATGCTTCAGTCGTTATCCAGACCACATGAAGAGACACGACTTTTTCAAAAGTGCTATGCCGGAAGGTTATGTACAAGAACGTACAATTTCATTCAAAGATGACGGTACT…	gBlock encoding GFP under moderate stength constitutive promoter
