# Supplementary material for: Clinical and in vitro models identify distinct adaptations enhancing Staphylococcus aureus pathogenesis in human macrophages
Source: PLoS Pathog. 2024 Jul 11;20(7):e1012394. doi: 10.1371/journal.ppat.1012394 (PMC11265673; doi:10.1371/journal.ppat.1012394)
Supplement: S3 Table — (XLSX) [file ppat.1012394.s003.xlsx]

## Sheet: Sheet2
Supplemental Table 3. CRISPRi gene knockdown results
Locus tag	Log fold expression relative to GFP silenced control
B7H15_05915	0.800584
B7H15_07530	0.567859
B7H15_02970	0.357115
B7H15_02735	0.581547
B7H15_07650	0.803131
B7H15_00625	1.12252e-06
B7H15_07245	0.039887
B7H15_09115	0.112459
B7H15_06690	0.01096
