# Supplementary material for: Clinical and in vitro models identify distinct adaptations enhancing Staphylococcus aureus pathogenesis in human macrophages
Source: PLoS Pathog. 2024 Jul 11;20(7):e1012394. doi: 10.1371/journal.ppat.1012394 (PMC11265673; doi:10.1371/journal.ppat.1012394)
Supplement: S4 Table — (XLSX) [file ppat.1012394.s004.xlsx]

## Sheet: Sheet1
Supplemental Table 4. Unitig GWAS results for invasion
locus_tag	protein_JE2	unitig sequence	population allele frequency	p-value of association, adjusted for population structure	beta	unitig coordinate	number_significant_unitigs_in _gene
B7H15_00165	glycerophosphoryl diester phosphodiesterase	AAATTGCAGATAAGGGGTAAGTTAAAAGCAATCCTAAG	0.0136	2.85e-15	83.1	CP020619.1:37001-37038	1
B7H15_00350	arginine deiminase	CACTATTATATAGTACAAAATACATATTCACACAAAATTTTGCATTGAATAAATCTATATA	0.0136	2.85e-15	83.1	CP020619.1:73850-73910	1
B7H15_00465	MBL fold metallo-hydrolase	TTCAACCCAGTCCGTTCATAGCGCTGATATAACAGGTAAAGAAGAACATGTATTAGACGTA	0.0136	2.85e-15	83.1	CP020619.1:94657-94717	1
B7H15_00625	hypothetical protein	ATTTTTTAATAAAACCTCAGCACATTCAAAGCCCCACTTTA	0.0136	2.85e-15	83.1	CP020619.1:130185-130225	5
B7H15_00645	iron ABC transporter substrate-binding protein	GTAGGTCAAGAACCTGCACCTAACTTAGAGAAAATCTCTAAATTAAAACCGGACTTAATTG	0.0136	2.85e-15	83.1	CP020619.1:134101-134161	3
B7H15_01065	N-acetylmuramic acid 6-phosphate etherase	GTGGAAGAGGCTTTAATTACGATGAATAAATAAGATCAGCAAGTCCCGTTAGCAGTTCGAA	0.0136	2.85e-15	83.1	CP020619.1:225304-225364	2
B7H15_01295	L-lactate dehydrogenase	CTTTCACTACATTAAAAATAGGGCTACTCGGCACATATAGTTGTATCAAATAGCCCTTTAT	0.0136	2.85e-15	83.1	CP020619.1:284162-284222	2
B7H15_01310	nucleoside hydrolase	AAGAAGACATACAAGACTCACTTTAATATGTATGGTGGTCCAATACATGATGCTTGTACAA	0.0136	2.85e-15	83.1	CP020619.1:286988-287048	1
B7H15_01545	type VII secretion protein EsaA	TGAAACTTTCCATGTCATTGATAACTTGGTGAACCATCATATCAATTAAACGTTTGTTGTC	0.0136	2.85e-15	83.1	CP020619.1:332947-333007	2
B7H15_01795	hypothetical protein	ATCCACGTGTTATTTTGGCTTTACCTACACATTCATTGCGCCCTTGTTGTCGAATGATCTC	0.0136	2.85e-15	83.1	CP020619.1:379137-379197	1
B7H15_01975	hypothetical protein	ATTGTGTTTACGTTTCATTAAACTGTTATATGATATTAATTAGCTTACAGAGTAAAAAAAG	0.0136	2.85e-15	83.1	CP020619.1:415013-415073	2
B7H15_02090	alkyl hydroperoxide reductase subunit F	GATTAAGACATCATAAGGTTCTTTATTTTCGAACTCAGATGCATCTGCCGTACTGCCTAGT	0.0136	2.85e-15	83.1	CP020619.1:428991-429051	2
B7H15_02100	NADPH-dependent oxidoreductase	TGCAATTGTACACGTCCAAACTTTTTTATAACAATTATTTGCTTATAAGTTAATAATTGAA	0.0136	2.85e-15	83.1	CP020619.1:430590-430650	3
B7H15_02115	hypothetical protein	ATCCCATTTAAAAGTAACATACTATAAAAAATTATTCAAAATTCAATATTAATCATAATGA	0.0136	2.85e-15	83.1	CP020619.1:433635-433695	2
B7H15_02185	NAD(P)-dependent oxidoreductase	AATTATATTACTAGAAATGATATTGCTAGATGTGTCATTGCTATTATTAAAAATCCAGATA	0.0136	2.85e-15	83.1	CP020619.1:445623-445683	1
B7H15_02450	N-acetyltransferase	CTGACAATCCACATGCCATGGCACTTTATCACCAACAAGGATATCAATATATGGGAGATAG	0.0136	2.85e-15	83.1	CP020619.1:494267-494327	2
B7H15_02635	RidA family protein	TCTGGTCAGATTCCATTGAATATTGATGGATATATCGTAAGCGCTGATGTTCAAGCACAGA	0.0136	2.85e-15	83.1	CP020619.1:532852-532912	1
B7H15_02970	DNA-directed RNA polymerase subunit beta'	ATGATTGAACCATTTATCGAACGTATTGAAAGTCGTTATTCTAAAGAAACAATTCATCATC	0.0136	2.85e-15	83.1	CP020619.1:597803-597863	4
B7H15_02970	DNA-directed RNA polymerase subunit beta'	GTAATTCGATAATCTTACCAGATGGTGCGGTCATCAATCCACGCATACCTGCTAACTGTGT	0.0136	2.85e-15	83.1	CP020619.1:597524-597584	4
B7H15_03005	glycine C-acetyltransferase	TACAATTTCAGGTAATTTAGCCACATCACCCGCCATCAGTGATATACATCACTTTATTGT	0.0136	2.85e-15	83.1	CP020619.1:606100-606159	2
B7H15_03165	hydroxymethylpyrimidine/phosphomethylpyrimidine kinase	GCTGGTTGTACATTTGCTGCGGCAACAACTCCATATTTAGCTAACGGTAAGTCACCGAAAG	0.0136	2.85e-15	83.1	CP020619.1:643465-643525	1
B7H15_03190	hypothetical protein	AATGACTTAACAAGCCTAATGCTAAACTACTAAAGAAACTAGAGTATATAGTGTGCACATT	0.0136	2.85e-15	83.1	CP020619.1:647872-647932	1
B7H15_03470	cell division protein FtsK	AAAATATGCAAACAACGTCAATATATCCAAATTTTTATTAACTGATTTATAATCAATAAAC	0.0136	2.85e-15	83.1	CP020619.1:692844-692904	1
B7H15_03520	Na+/H+ antiporter subunit D	AACCAATAATATTCAAGACAACATAAATAAATGCAGCACGTAATTGTTCTACAGATTGTCC	0.0136	2.85e-15	83.1	CP020619.1:700616-700676	3
B7H15_03540	sodium:proton antiporter	CGCATCAATGTTAATCGGAACCTTACTAATTCCATACCTATAAGTAAACCAACCACTGCGC	0.0136	2.85e-15	83.1	CP020619.1:703764-703824	2
B7H15_03575	teichoic acids export ATP-binding protein TagH	CTAACGAAAAAGATGGTTTTGTTTTGCTCTCTAAACTCGTAAATTTTATCTAAACATTTTT	0.0136	2.85e-15	83.1	CP020619.1:711752-711812	2
B7H15_03805	Rossman fold protein, TIGR00730 family	ATATTTTGCTGAACAAGGTTATGAATTAGTCTTTGGTGCAGGGTCAATTGGCATTATGGGT	0.0136	2.85e-15	83.1	CP020619.1:755236-755296	4
B7H15_04000	lipoteichoic acid synthase	AGTAGTTCCATTCAGAAATGGTGACTTTATGACAAAGGATTATAAATATGTTAATGGTAAGATTTAT	0.0136	2.85e-15	83.1	CP020619.1:793705-793771	2
B7H15_04120	iron ABC transporter ATP-binding protein	ACTTAACTAGTTGTCCGTTTTTCAATGCTAAAATCTGATCTGAATAACAGGACGCAAAGTT	0.0136	2.85e-15	83.1	CP020619.1:815422-815482	2
B7H15_04705	Fe-S cluster assembly protein SufD	ATGTTAGATTAATTTTTTGTTCGCCTGTACATACAACTACTGATTTAAGTGAACTTGTTGA	0.0136	2.85e-15	83.1	CP020619.1:914355-914415	1
B7H15_04920	peptidylprolyl isomerase	CATCAACGATTGGTTGAGGCCAGCCACCATTTGCAAGTTGACTTAACATATTTTGAGGTAC	0.0136	2.85e-15	83.1	CP020619.1:949925-949985	2
B7H15_05010	CoA-disulfide reductase	ACAAATGTTCCAAACATTTATGCAATAGGCTATATTGCAACATCACATTATCGACATGTCG	0.0136	2.85e-15	83.1	CP020619.1:972940-973000	3
B7H15_05040	2-isopropylmalate synthase	ATTCTTTCAATTTTTCTCTAGAAGTCCTTGCTCCATCTTCAAAACAAATATCTACTCCTTT	0.0136	2.85e-15	83.1	CP020619.1:981691-981751	1
B7H15_05165	hypothetical protein	TGTATTCAAAATGCAGGTATTGATTTAGAATTATTTAAAGACGACTTACAAAAAAGTAAAC	0.0136	2.85e-15	83.1	CP020619.1:1007143-1007203	1
B7H15_05455	GNAT family N-acetyltransferase	ATTTTCACTGTAAAAAAATGAAAAAATTTTGAATCTCAATGGTGACGTGA	0.0136	2.85e-15	83.1	CP020619.1:1062979-1063028	5
B7H15_05540	phosphoribosylformylglycinamidine synthase subunit PurL	AAACCGTAATGCGCACTTAGTTTAGCTAAGTTAATCAGTAAGCCACCTTTACCAACTGTTT	0.0136	2.85e-15	83.1	CP020619.1:1079448-1079508	1
B7H15_05630	cytochrome ubiquinol oxidase subunit I	GTATGTTTAAAAATAAACCGGCGTATGAAGGTGTAAATCGTTTAGCCAAGAAGCAAGGAGG	0.0136	2.85e-15	83.1	CP020619.1:1097073-1097133	2
B7H15_05915	phenylalanine--tRNA ligase subunit beta	TTAGCTTGACGAACAACAATTTGTTGTGAATCAATCGCATCTTGATCAAACATGTGCAATG	0.0136	2.85e-15	83.1	CP020619.1:1148759-1148819	3
B7H15_06510	DNA topoisomerase I	ACTAAAAACGAAAAAAGATGTTGAGAAAATAACAGCTGCATTAGATGGAGATCAATTCGAA	0.0136	2.85e-15	83.1	CP020619.1:1268306-1268366	2
B7H15_06690	transcriptional regulator	AGAGCAACGTACTGGAATTAAACGTGAAATACTAGTGCATATTGAAAATAATGAATTCGAT	0.0136	2.85e-15	83.1	CP020619.1:1308597-1308657	3
B7H15_06755	DNA mismatch repair protein MutS	TGAAATTAATCAAGAAAATTTAAACTTAAGGGTTGAAGAAACAACTGATACTTTATCTCAA	0.0136	2.85e-15	83.1	CP020619.1:1323948-1324008	3
B7H15_06775	glycerol kinase	ATCTTTACTCTCCCAGAATCCAACTGCTAAGCCTGCTAAAAATGCAGCACCTAAAGCTGTA	0.0136	2.85e-15	83.1	CP020619.1:1329447-1329507	2
B7H15_06935	ABC transporter ATP-binding protein	TTTAACTTTCTTATATATTCATCGGATAACATAATCTGAGATTGCTGATTGGTTCTAATAT	0.0136	2.85e-15	83.1	CP020619.1:1351102-1351162	1
B7H15_06945	two-component sensor histidine kinase	GATATAATATACAACCATTTGGGACCATATGCTTCATTAAAAAATATACCGGCAATAGGAA	0.0136	2.85e-15	83.1	CP020619.1:1352141-1352201	1
B7H15_06980	homoserine dehydrogenase	ATAAATATGATGTAATGACAACTTTACGCGTTGCATCTACCCCTTCTACATCATCAGTTGG	0.0136	2.85e-15	83.1	CP020619.1:1358852-1358912	2
B7H15_07105	aconitate hydratase	AAATAATTCAGGTGTTACAACACTATCAACTGTATCTGAAACTTCTTTAATTGATGGCCAA	0.0136	2.85e-15	83.1	CP020619.1:1383801-1383861	2
B7H15_07195	prephenate dehydrogenase	TGTCTACATATAGATCATACGCAGTATTTACTCCACCTAGTTGTTTAGCGGGTAGTGCGTC	0.0136	2.85e-15	83.1	CP020619.1:1402705-1402765	2
B7H15_07360	2,3,4,5-tetrahydropyridine-2,6-dicarboxylate N-acetyltransferase	TTATGATGGGCGCAACAATTAATATTGGCGAAGTCGTTGGCGAAGGTACAATGATTGATAT	0.0136	2.85e-15	83.1	CP020619.1:1435920-1435980	1
B7H15_07365	hydrolase	ATTGATTGTAGGGGGATAACCTTCTGCAAACTTAACTTCACAATCTACATTAAACAGAAGC	0.0136	2.85e-15	83.1	CP020619.1:1437266-1437326	1
B7H15_07375	diaminopimelate decarboxylase	TCAAATGACTGTTAAATATAATCAAAATGGAGAATTAACAATGGATGGTATTAGTTTAAAA	0.0136	2.85e-15	83.1	CP020619.1:1438672-1438732	2
B7H15_07450	2-oxoglutarate dehydrogenase E1 component	AGTGATCAAAAGTAAATGATTGTTCGTCTGTTTGTAACGGTAATGCAAGATCTGCAGGCTT	0.0136	2.85e-15	83.1	CP020619.1:1453210-1453270	2
B7H15_07510	peptide-methionine (R)-S-oxide reductase	TGGCCTAGCTTTTCCAAAGCGCTTGATGACTATGAAATTATAGAATTAGTCGACAAATCAT	0.0136	2.85e-15	83.1	CP020619.1:1463910-1463970	1
B7H15_07710	hypothetical protein	GATGATTTAATAGTTGCTCAACTAACGGAAGCGCCCAGTTATCAAACTTATCTTCATGACT	0.0136	2.85e-15	83.1	CP020619.1:1534618-1534678	2
B7H15_08030	hypothetical protein	TAACATATCAACATCACCTTGATAAAATCGCCTTCGTTCAAAGATAGTTAAGTCATCCCAA	0.0136	2.85e-15	83.1	CP020619.1:1590222-1590282	1
B7H15_09115	ATP-dependent Clp protease ATP-binding subunit ClpX	TGCTCTTTCTGCGGAAAAGACCAAGATCAATTAAAAAAACTTGTAGCAGGAAGTGGTGTAT	0.0136	2.85e-15	83.1	CP020619.1:1777366-1777426	3
B7H15_09385	aminotransferase class V	TTTTAGGCTTTTAAATTTTCAGAAAATTTGATAAAATAGTGAAATCTTATTTATAGGAGGC	0.0136	2.85e-15	83.1	CP020619.1:1835037-1835097	2
B7H15_09480	hypothetical protein	TAGTAATAAGAATTCAAAAACAACAAATGCAAAATCATCCAATGCATCAAAAACGCCAAAT	0.0136	2.85e-15	83.1	CP020619.1:1858007-1858067	2
B7H15_09570	polysaccharide biosynthesis protein	CAAGATATATTCTTTAATATGCTAAATATGACAACTAATAAAATTGTAATGATTCCGACAT	0.0136	2.85e-15	83.1	CP020619.1:1876880-1876940	1
B7H15_09795	DUF4352 domain-containing protein	AAGATTACATTTGATTTATCCGATGCTAAAGCTAAAAAAGACAAGCAAGATACAGAA	0.0136	2.85e-15	83.1	CP020619.1:1926030-1926086	2
B7H15_10050	ferrochelatase	ATTGGACGAATAAAGTCAACGAAACATTAGTTCAAATACCGGAAGAGGAACATAAAGACAC	0.0136	2.85e-15	83.1	CP020619.1:1966226-1966286	1
B7H15_10575	23S rRNA (uracil(1939)-C(5))-methyltransferase RlmD	GGAAAGTTGTTTAATACAAGATTCACAACAACAAGAAGTGATGAATGAAGTTAAATCTATT	0.0136	2.85e-15	83.1	CP020619.1:2040292-2040352	3
B7H15_11200	leucine carboxyl methyltransferase	ATACGTACTGTGATAATAGATTGTGTTACTGAGAGGCTTATCAAGGATAATAAAGATTTAA	0.0136	2.85e-15	83.1	CP020619.1:2135076-2135136	1
B7H15_11210	potassium transporter KtrB	CAAAACTAAACTATACCTAGTTAACCGCTTATGATTAAGAAATTTTAAATGTGGTTTCTTT	0.0136	2.85e-15	83.1	CP020619.1:2137914-2137974	1
B7H15_11520	hypothetical protein	GCTACACAGCAATACATTTTATCATCACAAATGATTTTGAAAATAAAAAAATCGAAGATGA	0.0136	2.85e-15	83.1	CP020619.1:2192568-2192628	3
B7H15_11760	peptide chain release factor 1	CACAAGGATTCAAAACTGAAATAGTAGAAGTGTCTGAAAGTGACCATGGTGGTTACAAAGA	0.0136	2.85e-15	83.1	CP020619.1:2235589-2235649	2
B7H15_12130	siderophore synthetase	AGTTGAAACATATAAGCAAATGTCTCACAGTCAAACGTTAATAAGTCAAAGTTTTAAATTT	0.0136	2.85e-15	83.1	CP020619.1:2314634-2314694	1
B7H15_12140	IucA/IucC family siderophore biosynthesis protein	TTCTTGTGGAATCATTTGGTATATATTTTTCTAAATAATGTACCTAATTGTTCAC	0.0136	2.85e-15	83.1	CP020619.1:2317533-2317587	2
B7H15_12455	30S ribosomal protein S3	TCCGTCGTGTACAAAAACAAGCAATCACTACAGCTATGAAACTTGGTGCTAAAGGTATCAA	0.0136	2.85e-15	83.1	CP020619.1:2368457-2368517	2
B7H15_12670	purine nucleosidase	ATATTGTTAATGGAAAATGAAATGTAAGGGAGATTTCGAGTGACTAAGAAAGTTTATTTTA	0.0136	2.85e-15	83.1	CP020619.1:2402474-2402534	2
B7H15_12810	formate dehydrogenase subunit alpha	GTATGCCTGATAAGATTACTGGTTATCAAATTATTGAAGCGGATGATATTCGCGCTAAATT	0.0136	2.85e-15	83.1	CP020619.1:2427187-2427247	1
B7H15_12905	hypothetical protein	AATAATATAGCTCTAGATACTATTAATGCCTTAATAACAACCCCTTTGTTTAATATCGAGT	0.0136	2.85e-15	83.1	CP020619.1:2446549-2446609	1
B7H15_13350	protein-disulfide isomerase	TTTTTATATGATTATCTTTCGCTATTTTTTATCTTTCTCTGCAGCTTTCCAAGA	0.0136	2.85e-15	83.1	CP020619.1:2532053-2532106	1
B7H15_13375	amino acid ABC transporter substrate-binding protein	GTGTAAGGCTTAGAAAATTTATATTTCTTTCCTCTATCAGGATTAATACCTACTTGGTTCG	0.0136	2.85e-15	83.1	CP020619.1:2536398-2536458	2
B7H15_13745	short-chain dehydrogenase	CACCATTACTTTTAATTTTATCGACAGTCTGCGATACCGCTTCAGCTATGTCTACCGCCAA	0.0136	2.85e-15	83.1	CP020619.1:2603681-2603741	2
B7H15_13840	NgoFVII family restriction endonuclease	TGTACAAAAATATACATTTTAATTCCTTTTCCTCTATGGGACAAAATTTTCTGAACTTCTT	0.0136	2.85e-15	83.1	CP020619.1:2616078-2616138	1
B7H15_14060	N-acetyltransferase	GAAGCATCGACATAAATAGAATGTTCGATTATATATAGGTATGCTGGCCAAGGTCTAAATG	0.0136	2.85e-15	83.1	CP020619.1:2665420-2665480	1
B7H15_14260	4,4'-diaponeurosporenoate glycosyltransferase	CTAAAATTTTCATCCAATCTTGGAAACAAATGCATCGTTATGGTGTAGTTGAATGGAAAGG	0.0136	2.85e-15	83.1	CP020619.1:2705677-2705737	1
B7H15_14265	diapolycopene oxygenase	GCAGCAATTCGAATGGCACAAAGTGGCTATCCGGTCTCATTATATGAACAAAATAATCATA	0.0136	2.85e-15	83.1	CP020619.1:2708164-2708224	2
B7H15_14905	histidinol dehydrogenase	ATACCATCCACTAGAAAGTGTCGGTATTTAAGTGCCTGGTGGTAAAGCAAGTTATCCTTCA	0.0136	2.85e-15	83.1	CP020619.1:2839797-2839857	1
B7H15_15020	bacitracin ABC transporter permease	TTAGTTTAGTTTCAAATTGTTTAGCATCTTAAGTAGCGACCACGTTAAATTCATTTGGTGC	0.0136	2.85e-15	83.1	CP020619.1:2862228-2862288	1
B7H15_02100	NADPH-dependent oxidoreductase	ATAAGCAAATAATTGCTATAAAAAAGTTTGGACGTGTACAATTGCA	0.946	2.21e-12	-48.1	CP020619.1:430605-430650	3
B7H15_03805	Rossman fold protein, TIGR00730 family	CCAATTGACCCTGCACCAAATACTAATTCATAACCTTGT	0.946	2.21e-12	-48.1	CP020619.1:755246-755284	4
B7H15_13360	methicillin resistance protein	CACCGGTAATACCATAAAAATTATAGCGATTAATATGATGC	0.0408	1.32e-11	58.4	CP020619.1:2534254-2534294	3
B7H15_03805	Rossman fold protein, TIGR00730 family	TGAATTAGTATTTGGTGCAGGGTCAATTGGCATTATGGGT	0.667	3.43e-11	-36.6	CP020619.1:755236-755275	4
B7H15_00645	iron ABC transporter substrate-binding protein	CAATTAAGTCCGGTTTTAATTTAGAGATTTC	0.98	3.36e-10	-57.3	CP020619.1:134101-134131	3
B7H15_01295	L-lactate dehydrogenase	CTTTCACTACATTAAAAATAGGGCTACTCGACAC	0.98	3.36e-10	-57.3	CP020619.1:284189-284222	2
B7H15_01545	type VII secretion protein EsaA	AACAAACGTTTAATTGATATGATGGTTGACCAAGTTATCAATGA	0.98	3.36e-10	-57.3	CP020619.1:332950-332993	2
B7H15_02100	NADPH-dependent oxidoreductase	CAAACTTTTTTATAGCAATTATTTGCTTATA	0.98	3.36e-10	-57.3	CP020619.1:430604-430634	3
B7H15_02115	hypothetical protein	AAAAATTTATTCAAAATTCAATATTAATCATAATGA	0.98	3.36e-10	-57.3	CP020619.1:433660-433695	2
B7H15_02970	DNA-directed RNA polymerase subunit beta'	ATGATTGAACCATTTATCGAACGTATTGAAGGTCGTTATTCTAAAGAAACAATTC	0.98	3.36e-10	-57.3	CP020619.1:597803-597857	4
B7H15_02970	DNA-directed RNA polymerase subunit beta'	GTAATTCGATAATCTTACCAGATGGTGCGGCCATCAATCCACGCATACCTGCTAACTGTGT	0.98	3.36e-10	-57.3	CP020619.1:597524-597584	4
B7H15_03005	glycine C-acetyltransferase	TACAATTTCAGGTAATTTAGCCACATCACCATCCATACTAAAAACGC	0.98	3.36e-10	-57.3	CP020619.1:606127-606173	2
B7H15_03520	Na+/H+ antiporter subunit D	AACCAATAATATTCAAGACAACATAAATAATTGC	0.98	3.36e-10	-57.3	CP020619.1:700643-700676	3
B7H15_03540	sodium:proton antiporter	TCGGAACCTTACTAATGCCATACCTATAAGTAAACCAACCACTGCGC	0.98	3.36e-10	-57.3	CP020619.1:703764-703810	2
B7H15_03575	teichoic acids export ATP-binding protein TagH	CTAACGAAAAAGATGGTTTTGTTTTGCTCTTTAAACTCGTAAAT	0.98	3.36e-10	-57.3	CP020619.1:711752-711795	2
B7H15_03805	Rossman fold protein, TIGR00730 family	CCTGCACCAAATACTAATTCATAACCTTGTTCAGCAAAATAT	0.98	3.36e-10	-57.3	CP020619.1:755255-755296	4
B7H15_04000	lipoteichoic acid synthase	CCATTAACATATTTATAATCTTTTGTTATAAAGTCACCATTTCTGAATGGAACTACT	0.98	3.36e-10	-57.3	CP020619.1:793705-793761	2
B7H15_04920	peptidylprolyl isomerase	CCACCATCTGCAAGTTGACTTAACATATTTTGAGGTAC	0.98	3.36e-10	-57.3	CP020619.1:949925-949962	2
B7H15_05630	cytochrome ubiquinol oxidase subunit I	TTTAAAAATAAACCGGCGTATGAAGATGTAAATCG	0.98	3.36e-10	-57.3	CP020619.1:1097078-1097112	2
B7H15_05915	phenylalanine--tRNA ligase subunit beta	ATGTTTGATCAAGATGCGATTGGTTCACAACA	0.98	3.36e-10	-57.3	CP020619.1:1148767-1148798	3
B7H15_06510	DNA topoisomerase I	TGCAGCTGTAATTTTCTCAACATCTTTTTTC	0.98	3.36e-10	-57.3	CP020619.1:1268315-1268345	2
B7H15_06755	DNA mismatch repair protein MutS	TTGAGATAAAGTATCAGTTGTTTCTTCAACAC	0.98	3.36e-10	-57.3	CP020619.1:1323977-1324008	3
B7H15_06980	homoserine dehydrogenase	ATAAATATGATGTAATGACAACTTTACGCGCTGCATC	0.98	3.36e-10	-57.3	CP020619.1:1358876-1358912	2
B7H15_07105	aconitate hydratase	ACTATCAACGGTATCTGAAACTTCTTTAATTGATGGCCAA	0.98	3.36e-10	-57.3	CP020619.1:1383801-1383840	2
B7H15_07710	hypothetical protein	CTGGGCGATTCCGTTAGTTGAGCAACTATTAAATCATC	0.98	3.36e-10	-57.3	CP020619.1:1534641-1534678	2
B7H15_09115	ATP-dependent Clp protease ATP-binding subunit ClpX	TGCTCTTTCTGCGGAAAAGACCAAGATCAAGTAAAAAAACTTGTAGCAGGAAGTGGTGTA	0.98	3.36e-10	-57.3	CP020619.1:1777367-1777426	3
B7H15_09385	aminotransferase class V	CACTATTTTAGCAAATTTTCTGAAAATTTAAAAGCCTAAAA	0.98	3.36e-10	-57.3	CP020619.1:1835037-1835077	2
B7H15_09795	DUF4352 domain-containing protein	ATTACATTTGATTTATCCGATGCTAAAAAAACATCAAAA	0.98	3.36e-10	-57.3	CP020619.1:1926033-1926071	2
B7H15_10575	23S rRNA (uracil(1939)-C(5))-methyltransferase RlmD	AAGTTGTTTAATACAAGATTCACAACATCAAGAAGTGATGAAT	0.98	3.36e-10	-57.3	CP020619.1:2040307-2040349	3
B7H15_11520	hypothetical protein	GCAATACATTTTATCATCACAAGTGATTTTGAAAATAAAAAAAT	0.98	3.36e-10	-57.3	CP020619.1:2192577-2192620	3
B7H15_11760	peptide chain release factor 1	TAGAAGCGTCTGAAAGTGACCATGGTGGTTACAAAGA	0.98	3.36e-10	-57.3	CP020619.1:2235589-2235625	2
B7H15_12140	IucA/IucC family siderophore biosynthesis protein	TTTTTTCTAAATAATGTACCTAATTGTTCAC	0.98	3.36e-10	-57.3	CP020619.1:2317533-2317563	2
B7H15_12670	purine nucleosidase	TAAAATAAACTTTCTTAGTCACTCGAAATCCCCCTTACATTTCATT	0.98	3.36e-10	-57.3	CP020619.1:2402474-2402519	2
B7H15_13375	amino acid ABC transporter substrate-binding protein	GTGTAAGGCTTAGAAAATTTATATTTCTTTTCTCTATCAGGATT	0.98	3.36e-10	-57.3	CP020619.1:2536398-2536441	2
B7H15_14265	diapolycopene oxygenase	TGAGACCGAATAGCCACTTTGTGCCATTCGAATTGCTGC	0.98	3.36e-10	-57.3	CP020619.1:2708186-2708224	2
B7H15_07195	prephenate dehydrogenase	TCTACATATAGATCATACGCAGTATTTAGTCCACCTAGTTGTTTAGC	0.946	4.22e-10	-43.3	CP020619.1:1402707-1402753	2
B7H15_00625	hypothetical protein	TAATAAAACCTCAGCACATAATGAACAACTTTCTATTTTCTATATC	0.653	6.36e-10	-31.5	CP020619.1:130237-130282	5
B7H15_05455	GNAT family N-acetyltransferase	TTCAAAATTTTTTTCATTTTTTTACAGTGAAAAT	0.878	7.06e-10	-33.8	CP020619.1:1062979-1063012	5
B7H15_05455	GNAT family N-acetyltransferase	AAAATTTTTTCATTTTTTTACAGTGAAAATGTAA	0.0816	1.96e-09	39.5	CP020619.1:1062975-1063008	5
B7H15_00625	hypothetical protein	AATGTGCTGAGGTTTTATTAAAAAATAGAAA	0.306	3.12e-09	35.2	CP020619.1:130263-130293	5
B7H15_00170	hypothetical protein	ATTGCATCTGGCATGCATACACTTTCAATATCATTTAAATTATGGGTAGAAGAAGGTAAAT	0.265	3.46e-09	-64.9	CP020619.1:38263-38323	1
B7H15_00775	phosphopentomutase	CTATACTAAATTGAGTGAAGCTTCAGTTGGTAAAGATACAATGACTGGTCACTGGGAAATT	0.986	3.46e-09	-64.9	CP020619.1:160354-160414	1
B7H15_00790	phosphonates import ATP-binding protein PhnC	ATTTAGTTAAACGGTCAAGTGTATTACGAAATGTACTAAGTGGACGTGTAGGTTATCACCC	0.986	3.46e-09	-64.9	CP020619.1:163504-163564	1
B7H15_02380	hypothetical protein	TAAGTACAGTTACAGGTGAACGTATTATCGTATTCAAACTTGAGGATAATTTGGAAAAGCA	0.986	3.46e-09	-64.9	CP020619.1:482461-482521	1
B7H15_02410	cysteine synthase	AAGGTACGATTGTTGTCGTATTTCCAGATGGTAG	0.986	3.46e-09	-64.9	CP020619.1:487483-487516	1
B7H15_02430	ABC transporter substrate-binding protein	CATATGCTAAAATCGTAGAATTGTATCATTCAAAAGAAGCT	0.986	3.46e-09	-64.9	CP020619.1:491431-491471	1
B7H15_02630	pur operon repressor	ATAGAGCCACCAGCCCTCATAAAATCATCGACAACTAAAACAT	0.986	3.46e-09	-64.9	CP020619.1:532519-532561	1
B7H15_02735	dihydroneopterin aldolase	CCTTACCTTCCATAATTGATTTAACCTCTTC	0.986	3.46e-09	-64.9	CP020619.1:553168-553198	1
B7H15_03830	cysteine ABC transporter ATP-binding protein	CACGTACTTTAAAGAAACATGCAGCTAATGAACAGGC	0.986	3.46e-09	-64.9	CP020619.1:759936-759972	1
B7H15_04025	histidinol-phosphate transaminase	CCATTTAATGTGACACGTATATCTGAATACGCAGCAGTTGCAG	0.986	3.46e-09	-64.9	CP020619.1:801609-801651	1
B7H15_04215	preprotein translocase subunit SecA	GAAGGTCATGAATTATTTGATATCATGATGCAAAATAT	0.986	3.46e-09	-64.9	CP020619.1:834573-834610	1
B7H15_05560	bifunctional phosphoribosylaminoimidazolecarboxamide formyltransferase/inosine monophosphate cyclohydrolase	CCAAATATTGATTGACTATCCGCTTCATACGCATG	0.986	3.46e-09	-64.9	CP020619.1:1083639-1083673	1
B7H15_06385	hypothetical protein	TTAACAACTCAGTAACCGTTGTTAATTGATCACTT	0.986	3.46e-09	-64.9	CP020619.1:1240265-1240299	1
B7H15_06775	glycerol kinase	ATAAACACCCTCAGTAGAGTCAACTCGTGTCGCA	0.986	3.46e-09	-64.9	CP020619.1:1329129-1329162	2
B7H15_07245	aminoacyltransferase FemB	GAATCGTGGTCCAGTAATGGATTTTTCAGATTTAGGATTAGTTGATTATTATTTAAAAGAG	0.986	3.46e-09	-64.9	CP020619.1:1413428-1413488	1
B7H15_07650	penicillin-binding protein 2	GCTTATTATGCTTGGAAAGCACCTGCTTTTACCGAAGCTAAATTACAAGATCCGATTCCTG	0.986	3.46e-09	-64.9	CP020619.1:1519978-1520038	1
B7H15_07805	L-asparaginase	CGACTATAAAAACTAAAAATGTCACCTGGCA	0.986	3.46e-09	-64.9	CP020619.1:1550124-1550154	1
B7H15_08855	RecD/TraA family helicase	ACGAATTTAATTCTATTTTAGTTACATTTAC	0.986	3.46e-09	-64.9	CP020619.1:1726519-1726549	1
B7H15_09205	DNA polymerase I	TTTTTGAAGTACCTAAGTCAGAAGTAGATTCATTTAGTGAATTTGTAGAAGA	0.986	3.46e-09	-64.9	CP020619.1:1792237-1792288	1
B7H15_10095	hypothetical protein	AATTGATGAAAATAAAAAAACAAGGTCTATATA	0.986	3.46e-09	-64.9	CP020619.1:1973105-1973137	1
B7H15_10405	hypothetical protein	ATGTCCACGTTGCGTCTTAAAATAATATCAATATCATGCGGATAATTCATTTGATTCATAT	0.986	3.46e-09	-64.9	CP020619.1:2012123-2012183	1
B7H15_11550	sensor histidine kinase	TATACTTCAAATGTATATCTAGGTTCCGTAAAAAAATAATTAAAAACAAATACGTTAAT	0.986	3.46e-09	-64.9	CP020619.1:2200184-2200242	1
B7H15_11780	transcription termination factor Rho	ATTACTTACTAACTAAAAAATAATGAAATGGGTGTAAACTATATGC	0.986	3.46e-09	-64.9	CP020619.1:2238699-2238744	1
B7H15_12625	cyclic pyranopterin monophosphate synthase MoaC	TCATGATATACTAGATGCACTAGGAGGGGTAAAATGACTGAGTTTACTCATATTAATCAAC	0.986	3.46e-09	-64.9	CP020619.1:2394465-2394525	1
B7H15_13360	methicillin resistance protein	CCTAAATATAATGCTTATATGGGTGCCTACCATTTGCAGTGGGA	0.986	3.46e-09	-64.9	CP020619.1:2534189-2534232	3
B7H15_14435	pantoate--beta-alanine ligase	AAGGCACCCATTGTTGGGATAAAACCAATCGTTGT	0.986	3.46e-09	-64.9	CP020619.1:2735893-2735927	1
B7H15_14730	isochorismatase	GAGAGCAATTGAAGCAGCAAGACAACATCGAATACCAGTCATTTTCATACGTTT	0.986	3.46e-09	-64.9	CP020619.1:2799335-2799388	1
B7H15_03930	two-component sensor histidine kinase	AAACAAGCAAACAGATTATCAACATTATTTAATGATATGACTCATATTATCACTTTAAATA	0.0136	7.68e-09	62.9	CP020619.1:781567-781627	1
B7H15_05455	GNAT family N-acetyltransferase	AAATTTTTTTCATTTTTTTACAGTGAAAATGTAA	0.633	1.31e-08	-29.9	CP020619.1:1062975-1063008	5
B7H15_05605	SAM-dependent methyltransferase	AATCAACAAATGACCATCGTAATTGTCGATTGTTAATC	0.66	1.83e-08	-32.7	CP020619.1:1091545-1091582	2
B7H15_00625	hypothetical protein	GAAATGGTTTTAAGTGATATAGAAAATAGAAAGTTGTTCATTATG	0.612	2.57e-08	-28.7	CP020619.1:130222-130266	5
B7H15_14885	1-(5-phosphoribosyl)-5-((5-phosphoribosylamino)methylideneamino)imidazole-4-carboxamide isomerase	GTGTGAATCGTATTCATATCGTCGACTTGATAGGTGCTAAGGCAC	0.85	2.66e-08	-31	CP020619.1:2836606-2836650	1
B7H15_13360	methicillin resistance protein	CCATAAAAATTATAGCGATTAATATGATGCGCTTTAGCAAACTTAATCAT	0.0612	3.6e-08	42.3	CP020619.1:2534234-2534283	3
B7H15_05605	SAM-dependent methyltransferase	ATCGACAATTACGATGGTCATTTGTTGATTCAATGGTACTCA	0.871	3.67e-08	-31.9	CP020619.1:1091553-1091594	2
B7H15_00625	hypothetical protein	AGTTGTTCATTATGTGCTGAGGTTTTATTAAAAAATAGAAA	0.687	4.04e-08	-31	CP020619.1:130253-130293	5
B7H15_05455	GNAT family N-acetyltransferase	TCACTGTAAAAAAATGAAAAAAATTTTGAATCTCAATGGTGACGTGA	0.912	4.18e-08	-33.9	CP020619.1:1062983-1063029	5
B7H15_05010	CoA-disulfide reductase	AATAGGCGATATTGCAACATCACATTATCGACATGTCG	0.973	5.36e-08	-43.7	CP020619.1:972940-972977	3
B7H15_13745	short-chain dehydrogenase	ACAGTCTCCGATACCGCTTCAGCTATGTCTACCGCCAA	0.973	5.36e-08	-43.7	CP020619.1:2603704-2603741	2
B7H15_03290	hypothetical protein	TCAAAATCACTAAGAATGATTATGAAAAATTAAATATTG	0.687	6.51e-08	-29.4	CP020619.1:663994-664032	1
B7H15_09115	ATP-dependent Clp protease ATP-binding subunit ClpX	ATACACCACTTCCTGCTACAAGTTTTTTTAC	0.973	6.66e-08	-43.4	CP020619.1:1777366-1777396	3
B7H15_00645	iron ABC transporter substrate-binding protein	AATTAAGTCCGGTTTTAATTTAGAGATTTCCTCTAAGTTAGG	0.878	7.87e-08	-41.2	CP020619.1:134102-134143	3
B7H15_01065	N-acetylmuramic acid 6-phosphate etherase	GTGGAAGAGGCTTTAATTACGATGAATAAAGAAGAT	0.878	7.87e-08	-41.2	CP020619.1:225304-225339	2
B7H15_02090	alkyl hydroperoxide reductase subunit F	GATTAAGACATCATAAGGTTCTTTATTTTCAAACTCAGATGCATCTGCCGTACT	0.878	7.87e-08	-41.2	CP020619.1:428991-429044	2
B7H15_03520	Na+/H+ antiporter subunit D	AATAATATTCAAGACAACATAAATAATTGCAGCACGTAATTGTTCTACAGATTGTCC	0.878	7.87e-08	-41.2	CP020619.1:700616-700672	3
B7H15_05010	CoA-disulfide reductase	CGATAATGTGATGTTGCAATATCGCCTATTGCATAAATGTTTGGAACATTTGT	0.878	7.87e-08	-41.2	CP020619.1:972948-973000	3
B7H15_05915	phenylalanine--tRNA ligase subunit beta	TTAGCTTGACGAACAACAATTTGTTGTGAACCAATCGCATCTTGATCAAAC	0.878	7.87e-08	-41.2	CP020619.1:1148769-1148819	3
B7H15_07450	2-oxoglutarate dehydrogenase E1 component	GTAAATGATTGTTCGTCTGCTTGTAACGGTAATGCAAG	0.878	7.87e-08	-41.2	CP020619.1:1453221-1453258	2
B7H15_09480	hypothetical protein	TTAGCATTTGTTGTTTTTGAATTCTTATTACTA	0.878	7.87e-08	-41.2	CP020619.1:1858035-1858067	2
B7H15_10575	23S rRNA (uracil(1939)-C(5))-methyltransferase RlmD	GGAAAGTTGTTTAATACAAGATTCACAACATCA	0.878	7.87e-08	-41.2	CP020619.1:2040320-2040352	3
B7H15_11520	hypothetical protein	GCTACACAGCAATACATTTTATCATCACAAGTGATTTT	0.878	7.87e-08	-41.2	CP020619.1:2192591-2192628	3
B7H15_01975	hypothetical protein	TTATAAGATATTAATTAGCTTACAGAGTAAAAAAAG	0.891	8.89e-08	-42.9	CP020619.1:415038-415073	2
B7H15_02450	N-acetyltransferase	AATCCACATGCCATGGCACTTTATCGCCAACAAGGATATCAATATATGG	0.891	8.89e-08	-42.9	CP020619.1:494272-494320	2
B7H15_04120	iron ABC transporter ATP-binding protein	AACTTTGCGTCCTGTTATTCAGATCAGATTGTAGCA	0.891	8.89e-08	-42.9	CP020619.1:815422-815457	2
B7H15_06690	transcriptional regulator	CGTACTGGAATTAAACGTGAAATGCTAGTGCATATTGAAAATAATGAATTCGAT	0.891	8.89e-08	-42.9	CP020619.1:1308604-1308657	3
B7H15_06755	DNA mismatch repair protein MutS	TAAGTGTTGAAGAAACAACTGATACTTTATCTC	0.891	8.89e-08	-42.9	CP020619.1:1323974-1324006	3
B7H15_07375	diaminopimelate decarboxylase	TCAAATGACTGTTAAATATAATCAAAATGGCGAATTAACAATGGATGGTATTAGTTTAAAA	0.891	8.89e-08	-42.9	CP020619.1:1438672-1438732	2
B7H15_12455	30S ribosomal protein S3	GCACCAAGTTTCATAGCTCTAGTGATTGCTTGTTTTTGTACACGACGGA	0.891	8.89e-08	-42.9	CP020619.1:2368469-2368517	2
B7H15_06690	transcriptional regulator	AGAGCAACGTACTGGAATTAAACGTGAAATGCTAGTG	0.973	1.51e-07	-42.5	CP020619.1:1308597-1308633	3
B7H15_06870	hypothetical protein	ATGCTGAAAAATCTAGTTTAGAAAAAAATATAAGAGATAATTATTTTATTCATGCCATAGA	0.034	1.63e-07	43.1	CP020619.1:1344402-1344462	1
