# Supplementary material for: Clinical and in vitro models identify distinct adaptations enhancing Staphylococcus aureus pathogenesis in human macrophages
Source: PLoS Pathog. 2024 Jul 11;20(7):e1012394. doi: 10.1371/journal.ppat.1012394 (PMC11265673; doi:10.1371/journal.ppat.1012394)
Supplement: S5 Table — (XLSX) [file ppat.1012394.s005.xlsx]

## Sheet: Sheet1
Supplemental Table 5. Burden testing GWAS results for invasion
gene ID (JE2)	protein (JE2)	population allele frequency	p-value of association, adjusted for population structure	beta	mutations identified (mutation type, protein change, isolate(s) affected;)
B7H15_02630	pur operon repressor	0.0136	8.85e-09	62.9	missense_variant,p.Ala208Val,16-222-001757-S1;missense_variant,p.Phe262Leu,MS218;
B7H15_02735	dihydroneopterin aldolase	0.211	3.13e-07	47.1	missense_variant,p.Ala40Ser,14-328-001605-S1|15-048-001362-S1|16-285-001618-S1|16-326-001690-S1|17-025-001620-S1|17-045-001658-S1|AMT0134-28|AMT0134-5|AMT0167-1|AMT0167-25|AMT0413-19|AMT0413-9|AMT0514-1|AMT0514-2|AMT0515-1|AMT0515-3|AMT0524-1|AMT0524-3|AMT0526-1|AMT0526-3|AMT0527-1|AMT0527-3|AMT0529-1|AMT0529-3|MS190|MS211|MS371|MS409|MS411|MS413;missense_variant,p.Ala69Thr,16-222-001757-S1;misse…
B7H15_00645	iron ABC transporter substrate-binding protein	0.408	2.9e-06	22.4	missense_variant,p.Leu315Phe,AMT0116-33|AMT0116-7|AMT0123-15|AMT0123-2|AMT0150-1|AMT0150-8|AMT0188-18|AMT0188-5|AMT0193-2|AMT0193-8|AMT0205-4|AMT0205-6|AMT0209-10|AMT0209-1|AMT0341-11|AMT0341-2|AMT0481-2|AMT0481-4|AMT0495-15|AMT0495-4|AMT0521-1|AMT0521-4|M181|M54|MS218|MS363|MS387|MS395;missense_variant,p.Ser275Gly,14-321-001479-S1|16-316-001506-S1|AMT0188-19|AMT0188-1|MS125r;missense_variant,p.G…
B7H15_03165	hydroxymethylpyrimidine/phosphomethylpyrimidine kinase	0.122	3.5e-06	23	missense_variant,p.Glu267Asp,AMT0123-15|AMT0123-2|AMT0341-11|AMT0341-2|MS363;missense_variant,p.Pro257Leu,16-286-001532-S1;missense_variant,p.Asn247Ser,15-029-001491-S2|16-327-001632-S1|MS219;missense_variant,p.Leu224Ser,MS413;missense_variant,p.Ala222Pro,15-006-001432-S1|16-222-001757-S1;missense_variant,p.Ala217Ser,MS190;missense_variant,p.Gln171Lys,AMT0169-1|AMT0169-8|AMT0516-2|AMT0516-4|M102_…
B7H15_06690	transcriptional regulator	0.116	5.78e-06	33	missense_variant,p.Met32Ile,15-006-001432-S1|16-222-001757-S1;missense_variant,p.His35Tyr,14-328-001605-S1|16-326-001690-S1|AMT0134-28|AMT0134-5|AMT0514-1|AMT0514-2|AMT0524-1|AMT0524-3|AMT0527-1|AMT0527-3|AMT0529-1|AMT0529-3|MS211|MS371|MS413;missense_variant,p.Leu109Ser,AMT0413-19|AMT0413-9;
