# Supplementary material for: Clinical and in vitro models identify distinct adaptations enhancing Staphylococcus aureus pathogenesis in human macrophages
Source: PLoS Pathog. 2024 Jul 11;20(7):e1012394. doi: 10.1371/journal.ppat.1012394 (PMC11265673; doi:10.1371/journal.ppat.1012394)
Supplement: S6 Table — (XLSX) [file ppat.1012394.s006.xlsx]

## Sheet: Sheet1
Supplemental Table 6. Burden testing GWAS results for survival
gene ID (JE2)	protein (JE2)	population allele frequency	p-value of association, adjusted for population structure	beta	mutations identified (mutation type, protein change, isolate(s) affected;)
B7H15_06245	bifunctional pyrimidine operon transcriptional regulator/uracil phosphoribosyltransferase	0.0476	4.4e-06	0.0132	missense_variant,p.Asn47Asp,AMT0134-28|AMT0134-5;missense_variant,p.Thr82Ser,AMT0188-18|AMT0188-5|AMT0205-4|AMT0205-6|MS395;
B7H15_09405	PTS glucose transporter subunit IIBC	0.653	1.08e-05	-0.00966	missense_variant,p.Val480Ile,AMT0169-1|AMT0169-8|AMT0516-2|AMT0516-4|M102_b;missense_variant,p.Val463Ile,14-328-001605-S1|16-326-001690-S1|AMT0134-28|AMT0134-5|AMT0514-1|AMT0514-2|AMT0524-1|AMT0524-3|AMT0527-1|AMT0527-3|AMT0529-1|AMT0529-3|MS211|MS371|MS413;missense_variant,p.Gln450Lys,14-220-000881-S1|14-294-000943-S1|15-006-001432-S1|15-012-001462-S1|15-040-001620-S1|15-058-001410-S1|16-222-001…
B7H15_06390	DNA helicase RecG	0.68	1.61e-05	-0.00914	missense_variant,p.Ala76Val,AMT0206-6|AMT0206-7|AMT0213-2|AMT0213-5|MS376;missense_variant,p.Lys82Asn,AMT0116-33|AMT0116-7|AMT0150-1|AMT0150-8|M54;missense_variant,p.Phe136Leu,15-048-001362-S1|16-285-001618-S1|17-025-001620-S1|17-045-001658-S1|AMT0167-1|AMT0167-25|AMT0413-19|AMT0413-9|AMT0515-1|AMT0515-3|AMT0526-1|AMT0526-3|MS190|MS409|MS411;missense_variant,p.Asn137Ser,14-321-001479-S1|16-316-00…
