# Supplementary material for: Clinical and in vitro models identify distinct adaptations enhancing Staphylococcus aureus pathogenesis in human macrophages
Source: PLoS Pathog. 2024 Jul 11;20(7):e1012394. doi: 10.1371/journal.ppat.1012394 (PMC11265673; doi:10.1371/journal.ppat.1012394)
Supplement: S7 Table — (XLSX) [file ppat.1012394.s007.xlsx]

## Sheet: Sheet1
Supplemental Table 7.First-last isolate pair analysis for invasion
gene ID (JE2)	p value	protein (JE2)	pvalue_enriched_for_LOF (Fisher Exact Test)	mutations identified (clinical isolate pair affected, mutation type, protein change;)
B7H15_05450	0.00182628	bifunctional autolysin	0.000625483	5A,conservative_inframe_insertion,p.Asn89_Ala90insAlaGlnValSerGlnLysValAspThr;13B,frameshift_variant,p.Asp1167fs;17A,stop_gained,p.Gln992*;
B7H15_14535	0.00204555	choline transporter	0.0207787	9A,stop_gained,p.Trp106*;13B,frameshift_variant,p.Gln143fs;25A,missense_variant,p.Ser381Tyr;
B7H15_07365	0.00347394	hydrolase	1	8B,missense_variant,p.Val365Ala;11B,missense_variant,p.Ala365Val;13B,missense_variant,p.Pro290Leu;
B7H15_01500	0.00429298	glycyl-glycine endopeptidase LytM	1	8B,missense_variant,p.Glu308Asp;13B,missense_variant,p.Thr287Ala;30A,missense_variant,p.Ala186Gly;
B7H15_07530	0.00960704	thymidylate synthase	2.45113e-06	11A,frameshift_variant,p.His183fs;11A,frameshift_variant,p.Arg110fs;12A,conservative_inframe_deletion,p.Asn81del;13B,stop_gained,p.Leu227*;13B,missense_variant,p.Leu227Phe;25A,conservative_inframe_deletion,p.Asn81del;33A,stop_gained,p.Leu50*;
B7H15_07650	0.0191703	penicillin-binding protein 2	1	8B,missense_variant,p.Ser669Leu;11B,missense_variant,p.Leu707Ser;12B,missense_variant,p.Thr65Ala;12B,missense_variant,p.Lys194Ile;13A,missense_variant,p.Asn355Asp;
B7H15_05560	0.0211517	bifunctional phosphoribosylaminoimidazolecarboxamide formyltransferase/inosine monophosphate cyclohydrolase	1	1B,missense_variant,p.Ser463Gly;12B,missense_variant,p.Ala275Val;25A,missense_variant,p.Ser463Gly;
B7H15_13925	0.0245708	gluconate kinase	1	8B,missense_variant,p.Thr169Ile;11B,missense_variant,p.Ala313Val;12B,missense_variant,p.Asn39Lys;
B7H15_06335	0.0255165	methionyl-tRNA formyltransferase	1	8B,missense_variant,p.Val79Ala;12B,missense_variant,p.Leu20Phe;29A,missense_variant,p.Ala22Val;
B7H15_01175	0.0267918	xylose isomerase	1	2B,missense_variant,p.Pro246Leu;12B,missense_variant,p.Ala211Val;21A,missense_variant,p.Ala303Val;
B7H15_03930	0.0329703	two-component sensor histidine kinase	1	1B,missense_variant,p.Asp178Asn;12B,missense_variant,p.Asp178Asn;19B,missense_variant,p.His157Tyr;27B,missense_variant,p.Asp150Ala;27B,missense_variant,p.Leu18Pro;
B7H15_07245	0.0373461	aminoacyltransferase FemB	1	11A,missense_variant,p.Leu309Gln;12B,missense_variant,p.Asp82Glu;17B,missense_variant,p.Val69Ile;
B7H15_14710	0.0405892	PTS mannose transporter subunit IIABC	1	1B,missense_variant,p.Gly555Glu;8B,missense_variant,p.Gly116Asp;12B,missense_variant,p.Asp572Gly;25A,missense_variant,p.Val47Ile;25A,missense_variant,p.Gly555Glu;
B7H15_01125	0.042067	gamma-glutamyltransferase	0.361883	1B,missense_variant,p.Leu53Val;11B,missense_variant,p.Thr635Ile;11B,stop_gained,p.Gln200*;11B,missense_variant,p.Val191Glu;12B,missense_variant,p.Thr198Ile;
B7H15_05115	0.0480575	peptide ABC transporter ATP-binding protein	0.301847	1B,missense_variant,p.Pro87Leu;6B,missense_variant,p.Gly39Ser;12B,stop_gained,p.Gln234*;25A,missense_variant,p.Pro87Leu;
B7H15_14775	0.0496642	serine-rich adhesin	0.115632	1B,missense_variant,p.Glu1709Gly;1B,missense_variant,p.Phe1130Ser;8B,conservative_inframe_insertion,p.Ala695_Val696insValThrAsnThr;9A,missense_variant,p.Met2255Ile;11A,conservative_inframe_insertion,p.Met1651_Ser1652insSerAspSerThrSerLeuSerAspSerVal;13B,missense_variant,p.Ser1480Ala;25A,missense_variant,p.Phe1130Ser;
