# Supplementary material for: Clinical and in vitro models identify distinct adaptations enhancing Staphylococcus aureus pathogenesis in human macrophages
Source: PLoS Pathog. 2024 Jul 11;20(7):e1012394. doi: 10.1371/journal.ppat.1012394 (PMC11265673; doi:10.1371/journal.ppat.1012394)
Supplement: S8 Table — (XLSX) [file ppat.1012394.s008.xlsx]

## Sheet: Sheet1
Supplemental Table 8. First-last isolate pair analysis for survival
gene ID (JE2)	p value	protein (JE2)	pvalue_enriched_for_LOF (Fisher Exact Test)	mutations identified (clinical isolate pair affected, mutation type, protein change;)
B7H15_04435	1.11371e-05	clumping factor A	2.45113e-06	8B,disruptive_inframe_deletion,p.Glu820_Ser827del;20A,disruptive_inframe_deletion,p.Thr120del;20A,conservative_inframe_deletion,p.Ser569_Asp572del;20B,conservative_inframe_deletion,p.Ser569_Asp572del;22B,missense_variant,p.Met634Val;23B,disruptive_inframe_deletion,p.Ser827_Asp830del;25A,disruptive_inframe_deletion,p.Ser827_Asp830del;
B7H15_05165	0.000163303	hypothetical protein	0.00281079	1B,missense_variant,p.Ala1007Thr;1B,missense_variant,p.Pro929Ser;9A,stop_gained,p.Glu84*;11B,missense_variant,p.Thr21Ala;11B,missense_variant,p.Glu888Lys;20A,conservative_inframe_deletion,p.Pro870_Pro872del;20A,conservative_inframe_insertion,p.Lys113_Glu114insGluGluValValLys;20B,conservative_inframe_deletion,p.Pro870_Pro872del;
B7H15_13905	0.00162587	fibronectin-binding protein A	0.0102795	1B,conservative_inframe_insertion,p.Ser1089_Asp1090insAspSer;11B,missense_variant,p.Thr855Ile;20A,disruptive_inframe_deletion,p.Ser938_Asp943del;20B,conservative_inframe_insertion,p.Pro169_Glu173dup;25A,missense_variant,p.Asp1012Glu;33A,missense_variant,p.Glu350Lys;
B7H15_03080	0.00444119	MSCRAMM family adhesin SdrE	1	8A,missense_variant,p.Ile247Asn;8B,missense_variant,p.Ile247Asn;20B,missense_variant,p.Tyr51His;
