# Supplementary material for: Clinical and in vitro models identify distinct adaptations enhancing Staphylococcus aureus pathogenesis in human macrophages
Source: PLoS Pathog. 2024 Jul 11;20(7):e1012394. doi: 10.1371/journal.ppat.1012394 (PMC11265673; doi:10.1371/journal.ppat.1012394)
Supplement: S9 Table — (XLSX) [file ppat.1012394.s009.xlsx]

## Sheet: Sheet1
Supplemental Table 9. Macrophage pathogenesis phenotypes of passaged S. aureus replicates
Isolate	Macrophage invasion measurement (mean)	Macrophage invasion measurement (standard deviation)	p value Macrophage invasion measurement relative to parental strain (Two-tailed T test)	Macrophage intracellular survival index (mean)	Macrophage intracellular survival index (standard deviation)	p value Macrophage intracellular survival index relative to parental strain (Two-tailed T test)
ATCC29213	1	0.00830448	Not applicable	0.00342661	0.00152321	Not applicable
ATCC29213 Replicate 1	14.4349	11.7633	0.00100555	1	0	1.17601e-43
ATCC29213 Replicate 2	5.32256	5.60263	0.0148545	1	0	1.17601e-43
ATCC29213 Replicate 3	5.22213	5.29023	0.306213	0.91477	0.130633	0.000796855
ATCC29213 Replicate 4	9.08573	2.83315	0.843949	1	0	1.17601e-43
ATCC29213 Replicate 5	23.572	9.1616	4.69148e-10	1	0	1.17601e-43
ATCC29213 Replicate 6	22.3642	6.78133	4.87035e-11	0.58429	0.444412	0.00768667
JE2	1	0.00627641	Not applicable	0.0146385	0.00285946	Not applicable
JE2 Replicate 1	20.0588	3.00922	4.91633e-07	0.00385198	0.000687917	1.2564e-05
JE2 Replicate 2	121.849	20.0721	9.26445e-07	0.0209517	0.00342225	0.00228404
JE2 Replicate 3	4.82768	0.821834	4.18708e-07	0.00424939	0.00122647	6.97275e-06
JE2 Replicate 4	13.7583	1.65605	5.67502e-08	0.00500425	0.000785288	2.49732e-05
JE2 Replicate 5	3.90089	1.06531	8.26272e-05	0.00223459	0.000605823	5.17106e-06
JE2 Replicate 6	0.990893	0.304794	0.962281	0.00252874	0.000365989	8.35961e-06
