# Supplementary material for: Clinical and in vitro models identify distinct adaptations enhancing Staphylococcus aureus pathogenesis in human macrophages
Source: PLoS Pathog. 2024 Jul 11;20(7):e1012394. doi: 10.1371/journal.ppat.1012394 (PMC11265673; doi:10.1371/journal.ppat.1012394)
Supplement: S10 Table — (XLSX) [file ppat.1012394.s010.xlsx]

## Sheet: Plate 1 - Sheet1
Software Version	3.12.08
Experiment File Path:	C:\Users\Public\Documents\Experiments\SalipanteLab\Salipante_5_22_24.xpt
Protocol File Path:	C:\Users\Public\Documents\Protocols\SalipanteLab\Salipante 16hr growth rate.prt
Plate Number	Plate 1
Date	2024-05-22
Time	12:58:37
Reader Type:	Synergy H1
Reader Serial Number:	265524
Reading Type	Reader
Procedure Details
Plate Type	96 WELL PLATE (Use plate lid)
Eject plate on completion
Set Temperature	Setpoint 37°C
	Preheat before moving to next step
Start Kinetic	Runtime 16:00:00 (HH:MM:SS), Interval 0:10:00, 97 Reads
Shake	Orbital: 9:00 (MM:SS)
	Frequency: 365 cpm (2 mm)
Read	Absorbance Endpoint
	Full Plate
	Wavelengths: 600
	Read Speed: Normal, Delay: 100 msec, Measurements/Data Point: 8
End Kinetic
Results
Min Temperature:	36.9
Max Temperature:	37.1
		1	2	3	4	5	6	7	8	9	10	11	12
	A													Bitmap [600]
	B													Bitmap [600]
	C													Bitmap [600]
	D													Bitmap [600]
	E													Bitmap [600]
	F													Bitmap [600]
	G													Bitmap [600]
	H													Bitmap [600]
600
	Time	T° 600	A1	A2	A3	A4	A5	A6	A7	A8	A9	A10	A11	A12	B1	B2	B3	B4	B5	B6	B7	B8	B9	B10	B11	B12	C1	C2	C3	C4	C5	C6	C7	C8	C9	C10	C11	C12	D1	D2	D3	D4	D5	D6	D7	D8	D9	D10	D11
	00:09:02	36.9	0.119	0.126	0.124	0.103	0.102	0.104	0.104	0.103	0.099	0.102	0.106	0.102	0.142	0.167	0.141	0.133	0.14	0.106	0.109	0.106	0.108	0.101	0.142	0.104	0.178	0.204	0.153	0.128	0.131	0.105	0.107	0.106	0.103	0.1	0.127	0.108	0.121	0.133	0.132	0.12	0.129	0.103	0.103	0.105	0.103	0.102	0.123
	00:19:02	37	0.129	0.144	0.135	0.108	0.105	0.105	0.106	0.105	0.099	0.101	0.107	0.101	0.146	0.196	0.194	0.164	0.171	0.11	0.112	0.11	0.112	0.105	0.167	0.106	0.204	0.246	0.222	0.155	0.157	0.11	0.113	0.119	0.106	0.102	0.155	0.111	0.134	0.161	0.172	0.151	0.16	0.105	0.104	0.108	0.105	0.105	0.136
	00:29:02	37	0.135	0.149	0.135	0.112	0.109	0.106	0.108	0.108	0.1	0.102	0.11	0.102	0.152	0.223	0.217	0.188	0.19	0.115	0.116	0.115	0.117	0.11	0.171	0.109	0.192	0.221	0.263	0.176	0.183	0.123	0.125	0.136	0.111	0.107	0.161	0.114	0.14	0.174	0.208	0.162	0.165	0.109	0.108	0.114	0.11	0.111	0.14
	00:39:02	37	0.144	0.161	0.144	0.117	0.113	0.107	0.109	0.11	0.101	0.103	0.114	0.103	0.166	0.257	0.249	0.205	0.203	0.122	0.121	0.12	0.121	0.114	0.173	0.112	0.195	0.218	0.242	0.19	0.196	0.132	0.13	0.141	0.115	0.11	0.166	0.115	0.15	0.196	0.248	0.172	0.177	0.115	0.112	0.118	0.115	0.116	0.152
	00:49:02	37	0.158	0.183	0.156	0.128	0.123	0.109	0.113	0.116	0.102	0.105	0.124	0.104	0.184	0.295	0.291	0.225	0.219	0.131	0.129	0.129	0.126	0.12	0.186	0.114	0.221	0.25	0.266	0.207	0.212	0.143	0.137	0.148	0.118	0.113	0.177	0.118	0.176	0.23	0.291	0.198	0.205	0.123	0.119	0.125	0.121	0.122	0.172
	00:59:02	37	0.172	0.218	0.169	0.139	0.134	0.113	0.118	0.122	0.105	0.107	0.132	0.106	0.21	0.353	0.344	0.248	0.242	0.137	0.134	0.135	0.131	0.126	0.202	0.119	0.228	0.279	0.273	0.224	0.233	0.148	0.14	0.15	0.123	0.117	0.191	0.122	0.224	0.278	0.349	0.225	0.233	0.131	0.123	0.13	0.127	0.127	0.192
	01:09:02	37	0.193	0.264	0.188	0.153	0.146	0.118	0.124	0.131	0.108	0.112	0.145	0.109	0.273	0.421	0.41	0.275	0.271	0.146	0.143	0.146	0.139	0.135	0.221	0.123	0.231	0.304	0.289	0.251	0.26	0.154	0.145	0.157	0.128	0.121	0.209	0.127	0.291	0.343	0.417	0.257	0.262	0.139	0.131	0.138	0.134	0.131	0.213
	01:19:02	37	0.239	0.323	0.22	0.172	0.166	0.126	0.133	0.142	0.114	0.117	0.163	0.113	0.35	0.489	0.474	0.307	0.301	0.167	0.161	0.166	0.15	0.148	0.247	0.132	0.275	0.382	0.327	0.279	0.287	0.17	0.16	0.171	0.138	0.129	0.232	0.135	0.363	0.411	0.481	0.314	0.315	0.156	0.145	0.155	0.148	0.143	0.252
	01:29:02	37	0.298	0.387	0.269	0.201	0.194	0.136	0.145	0.157	0.121	0.128	0.19	0.12	0.424	0.551	0.534	0.337	0.329	0.194	0.184	0.195	0.166	0.164	0.275	0.145	0.375	0.461	0.377	0.305	0.311	0.193	0.179	0.194	0.15	0.142	0.259	0.146	0.436	0.478	0.537	0.388	0.384	0.182	0.164	0.179	0.165	0.16	0.298
	01:39:02	37	0.356	0.448	0.315	0.232	0.226	0.145	0.156	0.174	0.129	0.133	0.215	0.126	0.521	0.628	0.608	0.374	0.362	0.224	0.207	0.226	0.185	0.185	0.301	0.16	0.487	0.563	0.423	0.33	0.334	0.22	0.206	0.22	0.165	0.156	0.28	0.158	0.514	0.507	0.601	0.487	0.48	0.208	0.182	0.201	0.184	0.179	0.338
	01:49:02	37	0.423	0.517	0.343	0.264	0.255	0.162	0.175	0.201	0.14	0.144	0.243	0.134	0.62	0.685	0.686	0.397	0.384	0.259	0.241	0.257	0.208	0.21	0.324	0.178	0.619	0.657	0.499	0.341	0.346	0.254	0.239	0.253	0.185	0.174	0.288	0.173	0.517	0.496	0.598	0.592	0.588	0.24	0.211	0.231	0.213	0.205	0.417
	01:59:02	37	0.501	0.586	0.398	0.294	0.284	0.183	0.2	0.235	0.153	0.157	0.277	0.144	0.729	0.742	0.752	0.421	0.399	0.303	0.284	0.297	0.234	0.238	0.344	0.202	0.764	0.747	0.583	0.352	0.344	0.292	0.272	0.292	0.207	0.196	0.298	0.193	0.586	0.537	0.59	0.685	0.69	0.285	0.247	0.273	0.25	0.237	0.503
	02:09:02	37	0.577	0.601	0.441	0.329	0.327	0.21	0.228	0.271	0.168	0.174	0.337	0.158	0.816	0.783	0.812	0.44	0.42	0.34	0.326	0.33	0.265	0.271	0.365	0.229	0.863	0.867	0.678	0.358	0.359	0.331	0.31	0.33	0.233	0.221	0.316	0.216	0.731	0.594	0.599	0.809	0.819	0.328	0.287	0.312	0.292	0.272	0.65
	02:19:02	37	0.68	0.619	0.489	0.355	0.355	0.245	0.268	0.319	0.188	0.194	0.351	0.175	0.875	0.818	0.804	0.458	0.437	0.376	0.368	0.364	0.295	0.303	0.385	0.26	0.975	0.961	0.744	0.372	0.371	0.369	0.354	0.38	0.257	0.245	0.335	0.239	0.846	0.693	0.655	0.905	0.924	0.365	0.332	0.348	0.343	0.324	0.774
	02:29:02	37	0.781	0.703	0.548	0.387	0.387	0.28	0.299	0.356	0.208	0.213	0.403	0.197	1.032	0.906	0.887	0.483	0.454	0.392	0.385	0.391	0.325	0.335	0.405	0.293	1.077	1.047	0.809	0.385	0.386	0.407	0.388	0.423	0.278	0.268	0.355	0.261	0.953	0.845	0.748	0.998	1.02	0.386	0.359	0.367	0.404	0.379	0.879
	02:39:02	37	0.895	0.817	0.66	0.432	0.436	0.316	0.334	0.404	0.236	0.239	0.44	0.224	1.119	1.018	1.023	0.507	0.473	0.438	0.422	0.431	0.353	0.368	0.429	0.319	1.206	1.193	0.913	0.405	0.403	0.442	0.422	0.467	0.297	0.288	0.381	0.281	1.039	0.983	0.87	1.109	1.133	0.407	0.38	0.397	0.474	0.447	0.944
	02:49:02	37	1.005	0.976	0.81	0.489	0.483	0.353	0.378	0.444	0.257	0.277	0.485	0.251	1.213	1.149	1.121	0.535	0.494	0.478	0.468	0.478	0.385	0.4	0.451	0.35	1.293	1.316	1.098	0.427	0.43	0.489	0.463	0.512	0.313	0.31	0.41	0.297	1.126	1.096	1.038	1.264	1.292	0.438	0.415	0.434	0.556	0.511	1.105
	02:59:02	37	1.087	1.085	0.943	0.528	0.509	0.378	0.406	0.485	0.279	0.309	0.524	0.27	1.257	1.198	1.174	0.563	0.512	0.523	0.491	0.534	0.414	0.427	0.471	0.377	1.336	1.374	1.233	0.455	0.455	0.558	0.526	0.553	0.329	0.323	0.444	0.314	1.185	1.151	1.109	1.359	1.379	0.468	0.426	0.461	0.644	0.59	1.256
	03:09:02	37	1.159	1.15	1.054	0.62	0.594	0.412	0.45	0.53	0.304	0.338	0.602	0.305	1.279	1.215	1.188	0.587	0.53	0.592	0.551	0.598	0.44	0.452	0.495	0.404	1.382	1.393	1.302	0.475	0.478	0.581	0.546	0.607	0.344	0.336	0.492	0.327	1.216	1.173	1.13	1.423	1.438	0.515	0.472	0.506	0.731	0.68	1.315
	03:19:02	37.1	1.212	1.186	1.117	0.731	0.692	0.458	0.501	0.591	0.342	0.37	0.689	0.343	1.307	1.25	1.21	0.612	0.555	0.678	0.619	0.698	0.464	0.48	0.521	0.427	1.403	1.425	1.335	0.499	0.514	0.624	0.579	0.684	0.361	0.352	0.542	0.34	1.244	1.2	1.169	1.486	1.499	0.592	0.525	0.567	0.834	0.789	1.384
	03:29:02	37	1.277	1.239	1.195	0.854	0.754	0.528	0.568	0.64	0.371	0.405	0.775	0.375	1.365	1.305	1.256	0.638	0.582	0.775	0.692	0.798	0.491	0.509	0.545	0.45	1.428	1.46	1.377	0.541	0.566	0.687	0.642	0.802	0.373	0.366	0.62	0.355	1.299	1.246	1.22	1.547	1.558	0.663	0.604	0.648	0.988	0.932	1.47
	03:39:02	37	1.286	1.251	1.221	0.941	0.827	0.579	0.618	0.742	0.399	0.422	0.852	0.41	1.38	1.345	1.266	0.664	0.606	0.897	0.802	0.952	0.514	0.53	0.578	0.474	1.431	1.468	1.386	0.566	0.613	0.802	0.754	0.963	0.389	0.381	0.679	0.373	1.317	1.275	1.239	1.577	1.585	0.764	0.677	0.733	1.086	1.03	1.524
	03:49:02	37	1.331	1.305	1.267	1.033	0.919	0.651	0.701	0.927	0.43	0.462	0.957	0.437	1.416	1.403	1.309	0.693	0.636	1.028	0.958	1.063	0.539	0.557	0.623	0.495	1.464	1.488	1.424	0.603	0.685	0.969	0.898	1.136	0.404	0.4	0.783	0.396	1.351	1.31	1.283	1.617	1.625	0.905	0.799	0.883	1.21	1.15	1.578
	03:59:02	37.1	1.321	1.331	1.259	1.115	1.001	0.751	0.839	1.006	0.475	0.504	1.045	0.461	1.422	1.4	1.319	0.709	0.659	1.073	1.04	1.093	0.561	0.581	0.684	0.515	1.483	1.499	1.441	0.635	0.752	1.094	1.044	1.195	0.419	0.414	0.867	0.415	1.367	1.345	1.305	1.636	1.646	1.02	0.935	1.019	1.301	1.224	1.605
	04:09:02	37	1.373	1.408	1.306	1.205	1.095	0.894	0.988	1.079	0.556	0.585	1.146	0.531	1.448	1.415	1.389	0.733	0.68	1.111	1.094	1.141	0.585	0.607	0.742	0.537	1.52	1.533	1.485	0.679	0.825	1.169	1.147	1.245	0.445	0.436	0.966	0.445	1.398	1.393	1.359	1.668	1.685	1.089	1.051	1.087	1.387	1.314	1.638
	04:19:02	37	1.382	1.417	1.312	1.258	1.188	1.012	1.051	1.122	0.67	0.704	1.23	0.639	1.469	1.423	1.415	0.752	0.7	1.141	1.121	1.158	0.609	0.631	0.792	0.556	1.537	1.552	1.506	0.746	0.911	1.192	1.179	1.269	0.468	0.459	1.055	0.47	1.41	1.415	1.382	1.684	1.699	1.121	1.101	1.124	1.46	1.39	1.661
	04:29:02	37	1.468	1.456	1.402	1.359	1.301	1.108	1.14	1.209	0.771	0.755	1.332	0.73	1.497	1.465	1.459	0.796	0.738	1.212	1.191	1.227	0.633	0.66	0.849	0.58	1.574	1.603	1.559	0.868	1.03	1.256	1.241	1.338	0.509	0.497	1.208	0.516	1.449	1.445	1.419	1.717	1.733	1.18	1.159	1.181	1.547	1.494	1.695
	04:39:02	37	1.467	1.452	1.404	1.373	1.34	1.139	1.169	1.223	0.809	0.785	1.375	0.783	1.5	1.471	1.457	0.808	0.749	1.22	1.202	1.239	0.652	0.681	0.88	0.599	1.568	1.611	1.558	0.923	1.078	1.273	1.257	1.356	0.53	0.519	1.24	0.55	1.441	1.443	1.43	1.725	1.741	1.201	1.185	1.197	1.569	1.532	1.703
	04:49:02	37	1.497	1.477	1.448	1.423	1.399	1.196	1.226	1.267	0.817	0.792	1.421	0.839	1.532	1.495	1.476	0.822	0.774	1.267	1.248	1.29	0.672	0.703	0.898	0.612	1.576	1.629	1.585	1	1.148	1.312	1.294	1.4	0.565	0.551	1.331	0.614	1.458	1.448	1.449	1.743	1.754	1.24	1.223	1.236	1.606	1.579	1.721
	04:59:02	37	1.519	1.499	1.477	1.459	1.438	1.245	1.27	1.303	0.865	0.808	1.468	0.875	1.542	1.496	1.496	0.845	0.81	1.309	1.291	1.334	0.689	0.72	0.92	0.624	1.587	1.638	1.602	1.044	1.19	1.352	1.333	1.447	0.579	0.584	1.367	0.653	1.467	1.451	1.464	1.746	1.76	1.275	1.255	1.277	1.628	1.607	1.734
	05:09:02	37	1.528	1.518	1.49	1.48	1.459	1.263	1.291	1.321	0.887	0.795	1.487	0.951	1.546	1.499	1.511	0.859	0.823	1.341	1.325	1.366	0.704	0.736	0.946	0.639	1.603	1.647	1.612	1.123	1.223	1.389	1.362	1.474	0.597	0.606	1.377	0.695	1.477	1.458	1.481	1.75	1.762	1.31	1.291	1.313	1.651	1.635	1.749
	05:19:02	37	1.513	1.512	1.473	1.475	1.454	1.259	1.283	1.317	0.962	0.869	1.481	1.048	1.546	1.49	1.5	0.86	0.834	1.348	1.335	1.37	0.717	0.743	0.965	0.625	1.61	1.647	1.611	1.189	1.285	1.397	1.371	1.476	0.641	0.623	1.431	0.716	1.478	1.453	1.484	1.747	1.756	1.327	1.31	1.327	1.659	1.649	1.752
	05:29:02	37	1.535	1.534	1.499	1.505	1.481	1.292	1.318	1.353	1.021	0.946	1.505	1.188	1.558	1.504	1.516	0.872	0.862	1.391	1.38	1.405	0.727	0.754	0.988	0.628	1.621	1.664	1.625	1.22	1.359	1.434	1.409	1.501	0.689	0.637	1.62	0.761	1.493	1.47	1.495	1.76	1.765	1.367	1.353	1.374	1.683	1.678	1.763
	05:39:02	37	1.544	1.529	1.513	1.519	1.499	1.313	1.337	1.375	1.103	1.039	1.524	1.302	1.564	1.505	1.521	0.884	0.883	1.42	1.405	1.425	0.737	0.765	1.026	0.639	1.628	1.673	1.635	1.277	1.416	1.458	1.434	1.516	0.75	0.668	1.673	0.864	1.499	1.479	1.503	1.767	1.774	1.392	1.385	1.402	1.708	1.704	1.774
	05:49:02	37	1.565	1.544	1.538	1.558	1.533	1.359	1.379	1.417	1.186	1.173	1.559	1.405	1.574	1.522	1.537	0.896	0.898	1.451	1.442	1.452	0.75	0.785	1.025	0.767	1.654	1.679	1.651	1.397	1.49	1.496	1.475	1.555	0.818	0.75	1.733	0.964	1.512	1.496	1.515	1.777	1.788	1.431	1.427	1.427	1.732	1.725	1.786
	05:59:02	37	1.55	1.53	1.523	1.557	1.53	1.358	1.379	1.412	1.283	1.258	1.56	1.453	1.573	1.514	1.527	0.909	0.901	1.444	1.438	1.448	0.755	0.798	1.027	0.849	1.646	1.679	1.647	1.454	1.543	1.496	1.476	1.556	0.853	0.798	1.761	1.048	1.511	1.492	1.51	1.776	1.785	1.426	1.427	1.425	1.726	1.727	1.785
	06:09:02	37	1.56	1.54	1.541	1.584	1.562	1.392	1.411	1.436	1.363	1.318	1.589	1.502	1.583	1.522	1.534	0.933	0.942	1.457	1.454	1.461	0.768	0.81	1.082	0.872	1.653	1.686	1.657	1.491	1.583	1.522	1.498	1.578	0.9	0.827	1.791	1.144	1.518	1.505	1.52	1.784	1.794	1.439	1.444	1.437	1.73	1.729	1.793
	06:19:02	37	1.546	1.527	1.53	1.582	1.56	1.396	1.409	1.431	1.393	1.349	1.589	1.527	1.584	1.515	1.529	0.941	0.954	1.452	1.447	1.455	0.78	0.821	1.119	0.901	1.653	1.683	1.658	1.513	1.585	1.529	1.508	1.582	0.919	0.842	1.806	1.301	1.52	1.505	1.524	1.784	1.794	1.441	1.445	1.44	1.73	1.727	1.793
	06:29:02	37	1.581	1.566	1.569	1.627	1.61	1.454	1.46	1.48	1.435	1.412	1.635	1.575	1.601	1.54	1.557	0.964	0.985	1.495	1.485	1.494	0.809	0.853	1.278	1.064	1.671	1.702	1.68	1.576	1.589	1.567	1.549	1.617	0.982	0.886	1.821	1.431	1.535	1.527	1.547	1.803	1.81	1.476	1.479	1.472	1.748	1.751	1.81
	06:39:02	37	1.595	1.573	1.581	1.649	1.627	1.475	1.481	1.497	1.462	1.447	1.653	1.6	1.601	1.544	1.565	0.975	0.983	1.506	1.5	1.503	0.825	0.878	1.357	1.059	1.673	1.712	1.68	1.622	1.586	1.576	1.564	1.626	1.022	0.931	1.822	1.532	1.531	1.536	1.549	1.806	1.812	1.49	1.493	1.486	1.756	1.759	1.812
	06:49:02	37	1.569	1.55	1.549	1.633	1.606	1.454	1.458	1.474	1.46	1.44	1.634	1.599	1.595	1.528	1.545	0.976	0.983	1.488	1.487	1.483	0.833	0.893	1.346	1.067	1.666	1.703	1.67	1.635	1.674	1.565	1.554	1.617	1.008	0.95	1.83	1.586	1.515	1.522	1.539	1.799	1.806	1.478	1.483	1.474	1.747	1.753	1.804
	06:59:02	37	1.572	1.554	1.553	1.64	1.611	1.464	1.468	1.478	1.476	1.459	1.635	1.618	1.601	1.533	1.545	0.988	0.991	1.49	1.489	1.483	0.851	0.899	1.374	1.078	1.67	1.706	1.68	1.662	1.772	1.569	1.558	1.621	0.995	0.958	1.838	1.625	1.523	1.526	1.54	1.803	1.809	1.481	1.487	1.475	1.752	1.758	1.806
	07:09:02	37	1.619	1.594	1.601	1.681	1.654	1.516	1.521	1.528	1.526	1.515	1.671	1.655	1.628	1.559	1.589	1.016	1.012	1.532	1.53	1.522	0.876	0.922	1.431	1.079	1.697	1.725	1.708	1.709	1.78	1.605	1.594	1.654	0.976	1.009	1.843	1.655	1.548	1.553	1.564	1.82	1.829	1.51	1.523	1.505	1.777	1.78	1.827
	07:19:02	37	1.59	1.567	1.569	1.652	1.63	1.496	1.496	1.496	1.513	1.502	1.651	1.65	1.625	1.557	1.571	1.013	1.018	1.509	1.509	1.501	0.888	0.931	1.471	1.072	1.679	1.712	1.688	1.721	1.803	1.595	1.582	1.644	0.955	0.999	1.843	1.666	1.542	1.538	1.553	1.813	1.819	1.497	1.505	1.49	1.767	1.77	1.816
	07:29:02	37	1.584	1.562	1.562	1.646	1.625	1.496	1.493	1.494	1.52	1.512	1.645	1.66	1.626	1.557	1.571	1.022	1.023	1.505	1.504	1.495	0.896	0.942	1.5	1.039	1.686	1.71	1.682	1.728	1.84	1.597	1.584	1.646	0.947	1.117	1.847	1.68	1.546	1.528	1.55	1.812	1.815	1.496	1.504	1.488	1.768	1.773	1.816
	07:39:02	37	1.621	1.598	1.601	1.679	1.658	1.534	1.532	1.532	1.563	1.556	1.679	1.695	1.641	1.565	1.593	1.063	1.063	1.536	1.536	1.532	0.907	0.961	1.528	1.024	1.705	1.73	1.701	1.743	1.853	1.625	1.613	1.673	0.944	1.171	1.855	1.746	1.566	1.554	1.572	1.827	1.832	1.522	1.53	1.516	1.79	1.792	1.833
	07:49:02	37	1.619	1.599	1.602	1.678	1.66	1.535	1.534	1.529	1.57	1.567	1.677	1.703	1.635	1.563	1.595	1.089	1.132	1.538	1.54	1.536	0.914	0.975	1.507	1.005	1.706	1.736	1.701	1.768	1.857	1.628	1.617	1.678	0.939	1.166	1.854	1.754	1.566	1.558	1.578	1.828	1.835	1.531	1.538	1.522	1.795	1.796	1.836
	07:59:02	37	1.608	1.596	1.605	1.672	1.657	1.532	1.531	1.528	1.574	1.571	1.675	1.712	1.643	1.561	1.592	1.103	1.122	1.538	1.538	1.531	0.931	0.992	1.598	1.025	1.71	1.738	1.698	1.785	1.865	1.628	1.616	1.673	0.933	1.165	1.853	1.745	1.562	1.557	1.576	1.825	1.832	1.526	1.536	1.523	1.796	1.797	1.834
	08:09:02	37	1.614	1.596	1.603	1.676	1.662	1.538	1.538	1.537	1.587	1.584	1.677	1.724	1.658	1.563	1.59	1.121	1.181	1.539	1.549	1.54	0.952	1.014	1.612	1.03	1.719	1.74	1.701	1.816	1.873	1.63	1.619	1.673	0.927	1.169	1.853	1.746	1.565	1.558	1.578	1.827	1.833	1.536	1.543	1.53	1.803	1.804	1.838
	08:19:02	37	1.629	1.607	1.619	1.688	1.675	1.554	1.558	1.557	1.607	1.606	1.691	1.743	1.661	1.574	1.606	1.144	1.256	1.557	1.563	1.554	0.969	1.03	1.698	0.996	1.732	1.744	1.712	1.836	1.876	1.641	1.63	1.685	0.922	1.203	1.852	1.763	1.579	1.566	1.588	1.833	1.837	1.546	1.558	1.544	1.813	1.815	1.844
	08:29:02	37	1.617	1.606	1.608	1.678	1.668	1.546	1.55	1.547	1.604	1.603	1.682	1.74	1.643	1.572	1.599	1.234	1.327	1.551	1.559	1.543	0.987	1.049	1.71	0.997	1.725	1.739	1.708	1.853	1.876	1.639	1.629	1.682	0.921	1.216	1.851	1.784	1.574	1.564	1.583	1.828	1.834	1.543	1.552	1.54	1.81	1.815	1.84
	08:39:02	37	1.633	1.626	1.614	1.684	1.673	1.554	1.557	1.552	1.613	1.611	1.692	1.752	1.652	1.579	1.606	1.277	1.347	1.559	1.56	1.55	0.997	1.063	1.699	1.016	1.736	1.747	1.712	1.859	1.875	1.645	1.636	1.696	0.937	1.242	1.852	1.8	1.58	1.574	1.593	1.831	1.836	1.553	1.559	1.545	1.813	1.821	1.846
	08:49:02	37	1.615	1.615	1.603	1.674	1.665	1.546	1.548	1.541	1.609	1.607	1.68	1.751	1.648	1.576	1.601	1.238	1.369	1.549	1.552	1.55	1.011	1.068	1.702	1.043	1.74	1.743	1.707	1.861	1.874	1.642	1.632	1.689	0.985	1.281	1.845	1.806	1.577	1.573	1.586	1.828	1.831	1.547	1.554	1.541	1.809	1.814	1.839
	08:59:02	37	1.642	1.634	1.632	1.695	1.688	1.576	1.578	1.574	1.636	1.634	1.701	1.768	1.672	1.594	1.619	1.315	1.475	1.579	1.575	1.571	1.016	1.081	1.724	1.12	1.755	1.76	1.724	1.867	1.876	1.665	1.656	1.707	1.07	1.46	1.85	1.818	1.592	1.587	1.604	1.837	1.84	1.571	1.576	1.561	1.824	1.827	1.851
	09:09:02	37	1.641	1.628	1.63	1.692	1.685	1.582	1.582	1.572	1.642	1.639	1.705	1.776	1.675	1.594	1.624	1.357	1.487	1.581	1.576	1.573	1.026	1.091	1.734	1.211	1.751	1.761	1.724	1.863	1.875	1.67	1.659	1.706	1.156	1.607	1.849	1.829	1.589	1.589	1.611	1.834	1.839	1.576	1.585	1.567	1.824	1.827	1.849
	09:19:02	37	1.649	1.634	1.635	1.694	1.689	1.589	1.588	1.583	1.647	1.645	1.709	1.782	1.677	1.597	1.631	1.403	1.532	1.58	1.579	1.574	1.032	1.106	1.743	1.337	1.754	1.762	1.728	1.86	1.875	1.674	1.665	1.709	1.17	1.628	1.847	1.84	1.593	1.589	1.619	1.836	1.839	1.577	1.593	1.571	1.827	1.83	1.853
	09:29:02	37	1.65	1.632	1.644	1.697	1.69	1.59	1.592	1.585	1.654	1.652	1.712	1.788	1.671	1.597	1.626	1.427	1.543	1.582	1.581	1.576	1.045	1.111	1.748	1.38	1.761	1.767	1.732	1.858	1.87	1.674	1.672	1.715	1.152	1.633	1.853	1.851	1.601	1.59	1.626	1.838	1.839	1.58	1.596	1.575	1.828	1.831	1.851
	09:39:02	37	1.659	1.638	1.643	1.702	1.694	1.598	1.596	1.587	1.659	1.656	1.712	1.793	1.681	1.603	1.629	1.472	1.578	1.584	1.591	1.577	1.057	1.114	1.756	1.556	1.759	1.77	1.735	1.858	1.873	1.677	1.673	1.718	1.122	1.733	1.85	1.856	1.612	1.597	1.627	1.839	1.842	1.584	1.593	1.587	1.829	1.833	1.852
	09:49:02	37	1.68	1.662	1.667	1.719	1.709	1.62	1.614	1.609	1.675	1.673	1.732	1.808	1.692	1.621	1.649	1.5	1.615	1.604	1.619	1.594	1.079	1.119	1.758	1.652	1.774	1.784	1.753	1.859	1.872	1.701	1.691	1.733	1.072	1.762	1.855	1.858	1.625	1.609	1.633	1.847	1.851	1.599	1.608	1.607	1.837	1.84	1.856
	09:59:02	37	1.665	1.655	1.655	1.712	1.702	1.607	1.602	1.594	1.669	1.666	1.725	1.803	1.688	1.615	1.642	1.53	1.623	1.601	1.605	1.591	1.088	1.131	1.761	1.732	1.773	1.782	1.746	1.852	1.864	1.696	1.684	1.726	1.153	1.776	1.852	1.853	1.62	1.61	1.631	1.839	1.845	1.599	1.601	1.603	1.833	1.836	1.852
	10:09:02	37	1.686	1.662	1.665	1.727	1.714	1.618	1.614	1.606	1.678	1.676	1.727	1.809	1.696	1.619	1.649	1.563	1.635	1.603	1.608	1.601	1.102	1.139	1.77	1.766	1.783	1.786	1.755	1.851	1.867	1.696	1.692	1.733	1.467	1.792	1.856	1.851	1.622	1.613	1.644	1.847	1.848	1.611	1.605	1.6	1.833	1.836	1.859
	10:19:02	37	1.694	1.667	1.674	1.733	1.722	1.625	1.628	1.616	1.686	1.683	1.738	1.814	1.692	1.622	1.658	1.611	1.671	1.615	1.616	1.607	1.107	1.149	1.778	1.767	1.786	1.794	1.759	1.851	1.868	1.716	1.696	1.746	1.648	1.806	1.857	1.85	1.629	1.616	1.648	1.848	1.853	1.615	1.613	1.603	1.837	1.841	1.867
	10:29:02	37.1	1.691	1.659	1.664	1.725	1.716	1.614	1.622	1.612	1.682	1.68	1.735	1.81	1.692	1.622	1.655	1.637	1.693	1.61	1.616	1.605	1.123	1.161	1.785	1.751	1.795	1.793	1.761	1.848	1.865	1.713	1.698	1.74	1.693	1.817	1.854	1.845	1.637	1.614	1.644	1.844	1.851	1.612	1.617	1.602	1.834	1.839	1.863
	10:39:02	37	1.684	1.654	1.66	1.721	1.706	1.61	1.615	1.602	1.674	1.672	1.728	1.81	1.697	1.62	1.65	1.658	1.706	1.608	1.615	1.599	1.129	1.184	1.79	1.744	1.797	1.792	1.759	1.841	1.858	1.709	1.698	1.743	1.731	1.827	1.847	1.841	1.628	1.611	1.639	1.841	1.848	1.608	1.613	1.597	1.829	1.836	1.857
	10:49:02	37	1.702	1.669	1.678	1.735	1.715	1.624	1.627	1.619	1.688	1.687	1.741	1.819	1.703	1.633	1.667	1.676	1.721	1.623	1.626	1.613	1.184	1.211	1.804	1.764	1.802	1.802	1.768	1.845	1.859	1.718	1.705	1.75	1.77	1.835	1.855	1.844	1.631	1.624	1.651	1.849	1.85	1.617	1.623	1.608	1.834	1.839	1.866
	10:59:02	37	1.693	1.663	1.671	1.724	1.715	1.618	1.617	1.613	1.685	1.679	1.737	1.817	1.706	1.629	1.659	1.694	1.731	1.618	1.626	1.611	1.205	1.265	1.807	1.772	1.799	1.796	1.767	1.839	1.855	1.712	1.712	1.751	1.796	1.834	1.853	1.841	1.635	1.622	1.65	1.844	1.854	1.617	1.624	1.608	1.831	1.838	1.86
	11:09:02	37	1.688	1.661	1.663	1.715	1.705	1.609	1.608	1.603	1.673	1.673	1.725	1.813	1.695	1.627	1.656	1.712	1.743	1.612	1.62	1.603	1.205	1.293	1.809	1.783	1.798	1.796	1.766	1.835	1.854	1.71	1.699	1.75	1.808	1.829	1.846	1.838	1.628	1.618	1.642	1.839	1.843	1.615	1.614	1.601	1.824	1.832	1.854
	11:19:02	37	1.691	1.669	1.67	1.719	1.707	1.614	1.611	1.611	1.678	1.672	1.73	1.817	1.695	1.629	1.653	1.734	1.757	1.617	1.622	1.607	1.219	1.305	1.813	1.794	1.796	1.798	1.771	1.836	1.851	1.712	1.702	1.753	1.83	1.83	1.845	1.841	1.63	1.621	1.646	1.841	1.845	1.623	1.621	1.608	1.826	1.832	1.857
	11:29:02	37	1.71	1.693	1.7	1.739	1.73	1.638	1.635	1.629	1.7	1.697	1.75	1.837	1.713	1.652	1.67	1.745	1.759	1.637	1.639	1.627	1.263	1.346	1.816	1.8	1.808	1.81	1.785	1.839	1.855	1.733	1.72	1.776	1.849	1.844	1.847	1.847	1.645	1.633	1.666	1.855	1.854	1.642	1.641	1.624	1.836	1.847	1.873
	11:39:02	37	1.71	1.696	1.694	1.739	1.73	1.638	1.635	1.633	1.694	1.694	1.75	1.84	1.709	1.647	1.676	1.761	1.772	1.638	1.647	1.629	1.277	1.387	1.818	1.817	1.809	1.81	1.783	1.837	1.852	1.732	1.722	1.772	1.849	1.842	1.839	1.844	1.646	1.635	1.667	1.854	1.855	1.639	1.642	1.626	1.835	1.846	1.867
	11:49:02	37	1.719	1.694	1.698	1.747	1.738	1.644	1.639	1.637	1.696	1.696	1.754	1.835	1.716	1.639	1.681	1.778	1.784	1.642	1.646	1.634	1.306	1.472	1.819	1.831	1.813	1.813	1.788	1.835	1.848	1.741	1.724	1.777	1.851	1.846	1.834	1.846	1.654	1.635	1.661	1.852	1.851	1.647	1.648	1.627	1.836	1.844	1.867
	11:59:02	37	1.731	1.707	1.719	1.76	1.749	1.667	1.662	1.651	1.714	1.715	1.769	1.844	1.718	1.663	1.683	1.79	1.791	1.663	1.661	1.657	1.386	1.57	1.824	1.843	1.824	1.825	1.798	1.836	1.849	1.756	1.742	1.793	1.855	1.856	1.834	1.853	1.659	1.64	1.676	1.856	1.858	1.651	1.661	1.647	1.842	1.848	1.87
	12:09:02	37	1.705	1.689	1.698	1.74	1.726	1.646	1.641	1.631	1.695	1.696	1.748	1.836	1.716	1.655	1.669	1.791	1.801	1.643	1.652	1.636	1.431	1.617	1.814	1.833	1.817	1.816	1.788	1.827	1.833	1.754	1.738	1.782	1.846	1.844	1.823	1.842	1.648	1.631	1.662	1.846	1.852	1.636	1.645	1.63	1.828	1.836	1.869
	12:19:02	37	1.695	1.695	1.698	1.733	1.73	1.636	1.638	1.631	1.69	1.691	1.747	1.848	1.711	1.653	1.665	1.798	1.805	1.639	1.643	1.629	1.489	1.643	1.817	1.832	1.821	1.812	1.787	1.824	1.832	1.745	1.734	1.784	1.846	1.836	1.827	1.837	1.646	1.64	1.665	1.847	1.852	1.639	1.648	1.631	1.827	1.834	1.865
	12:29:02	37	1.748	1.728	1.743	1.785	1.772	1.683	1.686	1.678	1.744	1.728	1.781	1.881	1.73	1.679	1.7	1.819	1.822	1.677	1.689	1.664	1.585	1.682	1.839	1.856	1.839	1.837	1.818	1.839	1.845	1.769	1.762	1.806	1.858	1.851	1.844	1.853	1.668	1.658	1.692	1.866	1.87	1.664	1.681	1.671	1.849	1.856	1.886
	12:39:02	37	1.721	1.702	1.713	1.762	1.745	1.658	1.661	1.653	1.72	1.708	1.755	1.869	1.718	1.669	1.685	1.81	1.821	1.662	1.677	1.657	1.62	1.692	1.822	1.846	1.826	1.822	1.806	1.828	1.832	1.757	1.75	1.793	1.855	1.842	1.84	1.84	1.654	1.653	1.682	1.855	1.859	1.653	1.665	1.653	1.837	1.845	1.87
	12:49:02	37	1.691	1.667	1.671	1.726	1.715	1.622	1.628	1.617	1.688	1.678	1.729	1.849	1.698	1.644	1.662	1.804	1.82	1.641	1.653	1.63	1.644	1.697	1.811	1.838	1.819	1.808	1.791	1.814	1.813	1.737	1.728	1.776	1.837	1.826	1.829	1.827	1.639	1.635	1.661	1.838	1.845	1.631	1.647	1.636	1.818	1.825	1.857
	12:59:02	37	1.72	1.706	1.707	1.765	1.741	1.652	1.653	1.643	1.706	1.699	1.758	1.852	1.722	1.666	1.682	1.82	1.828	1.668	1.664	1.654	1.68	1.71	1.827	1.856	1.838	1.827	1.808	1.822	1.824	1.755	1.748	1.793	1.844	1.832	1.846	1.839	1.651	1.653	1.676	1.847	1.857	1.652	1.661	1.648	1.827	1.837	1.875
	13:09:02	37	1.706	1.684	1.687	1.747	1.729	1.634	1.631	1.624	1.688	1.682	1.747	1.85	1.712	1.652	1.671	1.812	1.828	1.653	1.647	1.641	1.697	1.717	1.82	1.846	1.834	1.821	1.798	1.81	1.813	1.744	1.732	1.779	1.832	1.821	1.843	1.833	1.645	1.644	1.661	1.843	1.85	1.643	1.645	1.635	1.817	1.823	1.866
	13:19:02	37	1.754	1.714	1.74	1.785	1.772	1.686	1.681	1.675	1.721	1.725	1.779	1.877	1.732	1.685	1.697	1.831	1.84	1.691	1.681	1.68	1.719	1.743	1.831	1.867	1.855	1.841	1.819	1.823	1.834	1.776	1.769	1.806	1.859	1.848	1.867	1.854	1.665	1.667	1.692	1.86	1.87	1.672	1.671	1.663	1.842	1.85	1.889
	13:29:02	37	1.733	1.72	1.716	1.765	1.752	1.668	1.659	1.655	1.709	1.71	1.763	1.883	1.72	1.675	1.687	1.824	1.836	1.673	1.668	1.661	1.73	1.745	1.825	1.862	1.846	1.827	1.813	1.814	1.824	1.767	1.756	1.796	1.852	1.839	1.86	1.842	1.648	1.655	1.679	1.855	1.866	1.659	1.659	1.652	1.829	1.837	1.883
	13:39:02	37	1.708	1.71	1.703	1.749	1.732	1.649	1.645	1.638	1.692	1.696	1.754	1.871	1.715	1.669	1.677	1.822	1.829	1.658	1.659	1.646	1.737	1.748	1.823	1.86	1.839	1.828	1.808	1.804	1.821	1.759	1.757	1.787	1.837	1.825	1.851	1.836	1.648	1.645	1.679	1.85	1.859	1.65	1.659	1.646	1.826	1.826	1.875
	13:49:02	37	1.716	1.71	1.713	1.754	1.736	1.661	1.654	1.65	1.707	1.703	1.757	1.878	1.716	1.672	1.683	1.821	1.829	1.66	1.667	1.651	1.755	1.753	1.827	1.865	1.843	1.837	1.814	1.81	1.83	1.765	1.757	1.8	1.839	1.828	1.853	1.837	1.663	1.647	1.685	1.854	1.863	1.657	1.669	1.65	1.828	1.83	1.877
	13:59:02	37	1.749	1.727	1.738	1.775	1.763	1.696	1.694	1.682	1.728	1.732	1.772	1.902	1.731	1.684	1.702	1.832	1.841	1.678	1.693	1.673	1.762	1.776	1.835	1.873	1.859	1.848	1.827	1.822	1.851	1.786	1.777	1.823	1.853	1.843	1.867	1.853	1.67	1.669	1.697	1.867	1.875	1.683	1.69	1.673	1.845	1.843	1.889
	14:09:02	37.1	1.733	1.704	1.718	1.758	1.745	1.674	1.677	1.665	1.721	1.712	1.754	1.877	1.721	1.671	1.697	1.817	1.833	1.667	1.678	1.659	1.755	1.774	1.826	1.87	1.852	1.839	1.82	1.816	1.841	1.776	1.771	1.813	1.843	1.831	1.863	1.844	1.649	1.667	1.693	1.863	1.865	1.676	1.68	1.664	1.833	1.836	1.88
	14:19:02	37	1.761	1.727	1.754	1.79	1.772	1.701	1.708	1.694	1.741	1.74	1.761	1.884	1.736	1.686	1.712	1.828	1.846	1.688	1.705	1.689	1.769	1.791	1.837	1.894	1.861	1.854	1.833	1.83	1.858	1.798	1.784	1.826	1.857	1.847	1.873	1.857	1.657	1.675	1.707	1.87	1.877	1.694	1.693	1.687	1.85	1.851	1.894
	14:29:02	37	1.752	1.724	1.745	1.783	1.768	1.69	1.696	1.682	1.729	1.736	1.756	1.89	1.74	1.682	1.712	1.823	1.836	1.69	1.694	1.686	1.767	1.797	1.835	1.895	1.864	1.854	1.829	1.826	1.859	1.793	1.778	1.819	1.85	1.838	1.874	1.848	1.662	1.669	1.698	1.871	1.876	1.687	1.684	1.679	1.842	1.849	1.887
	14:39:02	37	1.755	1.744	1.743	1.797	1.782	1.705	1.702	1.692	1.741	1.75	1.774	1.907	1.741	1.692	1.718	1.824	1.843	1.702	1.703	1.696	1.783	1.808	1.838	1.896	1.864	1.864	1.837	1.837	1.869	1.804	1.793	1.823	1.85	1.844	1.872	1.852	1.674	1.677	1.706	1.879	1.882	1.696	1.693	1.688	1.845	1.861	1.893
	14:49:02	37	1.737	1.73	1.716	1.771	1.757	1.683	1.679	1.668	1.723	1.73	1.748	1.878	1.731	1.679	1.7	1.811	1.824	1.689	1.685	1.68	1.781	1.807	1.824	1.891	1.861	1.857	1.831	1.833	1.858	1.791	1.778	1.812	1.84	1.828	1.859	1.84	1.666	1.665	1.696	1.871	1.868	1.677	1.679	1.672	1.831	1.846	1.891
	14:59:02	37	1.751	1.756	1.752	1.798	1.781	1.713	1.704	1.693	1.746	1.748	1.774	1.881	1.736	1.685	1.721	1.822	1.831	1.704	1.7	1.697	1.802	1.826	1.838	1.911	1.871	1.87	1.841	1.844	1.873	1.807	1.798	1.824	1.848	1.843	1.862	1.853	1.68	1.675	1.711	1.886	1.885	1.688	1.697	1.685	1.842	1.852	1.898
	15:09:02	37	1.756	1.751	1.753	1.8	1.781	1.714	1.704	1.696	1.748	1.75	1.775	1.895	1.735	1.683	1.727	1.816	1.826	1.7	1.703	1.7	1.81	1.839	1.841	1.91	1.873	1.863	1.84	1.844	1.874	1.811	1.803	1.825	1.847	1.842	1.856	1.854	1.681	1.684	1.71	1.889	1.889	1.69	1.697	1.688	1.844	1.858	1.9
	15:19:02	37	1.753	1.738	1.729	1.783	1.77	1.693	1.685	1.678	1.733	1.732	1.758	1.894	1.723	1.68	1.712	1.809	1.812	1.686	1.687	1.682	1.809	1.834	1.832	1.905	1.868	1.865	1.83	1.836	1.865	1.801	1.795	1.815	1.834	1.828	1.847	1.841	1.668	1.682	1.705	1.882	1.882	1.678	1.685	1.676	1.84	1.851	1.891
	15:29:02	37	1.758	1.744	1.74	1.788	1.775	1.707	1.699	1.691	1.748	1.741	1.77	1.914	1.736	1.698	1.71	1.814	1.813	1.697	1.699	1.684	1.826	1.851	1.835	1.908	1.877	1.872	1.837	1.848	1.869	1.807	1.795	1.828	1.841	1.834	1.847	1.852	1.667	1.677	1.705	1.886	1.887	1.69	1.695	1.684	1.849	1.856	1.9
	15:39:02	37	1.744	1.725	1.735	1.783	1.766	1.692	1.687	1.679	1.734	1.737	1.763	1.91	1.727	1.693	1.7	1.81	1.805	1.688	1.691	1.674	1.827	1.848	1.834	1.907	1.869	1.864	1.839	1.847	1.866	1.8	1.789	1.82	1.833	1.827	1.844	1.849	1.664	1.664	1.693	1.877	1.876	1.684	1.689	1.672	1.846	1.846	1.894
	15:49:02	37	1.776	1.746	1.772	1.808	1.787	1.724	1.724	1.718	1.766	1.772	1.782	1.944	1.743	1.706	1.721	1.823	1.82	1.717	1.718	1.699	1.847	1.865	1.847	1.916	1.877	1.877	1.859	1.858	1.883	1.821	1.809	1.841	1.855	1.849	1.856	1.873	1.686	1.683	1.708	1.895	1.891	1.711	1.707	1.698	1.861	1.867	1.911
	15:59:02	37	1.764	1.743	1.757	1.796	1.783	1.717	1.716	1.703	1.759	1.762	1.775	1.941	1.734	1.693	1.723	1.82	1.817	1.709	1.714	1.698	1.843	1.859	1.848	1.924	1.892	1.877	1.861	1.855	1.882	1.815	1.806	1.838	1.857	1.848	1.849	1.87	1.678	1.684	1.707	1.889	1.889	1.707	1.708	1.69	1.857	1.862	1.905
	16:09:02	37	1.758	1.741	1.747	1.792	1.778	1.713	1.713	1.705	1.752	1.756	1.762	1.931	1.723	1.684	1.714	1.817	1.813	1.704	1.708	1.694	1.845	1.852	1.86	1.927	1.881	1.879	1.855	1.847	1.877	1.814	1.802	1.833	1.854	1.849	1.849	1.869	1.673	1.677	1.711	1.889	1.888	1.705	1.704	1.69	1.857	1.864	1.902
Results
		1	2	3	4	5	6	7	8	9	10	11	12
	A	10.703	12.042	12.955	10.601	9.513	11.749	11.525	11.419	8.82	10.052	9.437	11.604	Max V [600]
		0.999	0.99	0.998	0.997	0.997	0.996	0.984	0.971	0.979	0.992	0.999	0.997	R-Squared [600]
		02:29:02	02:39:02	02:49:02	03:19:02	04:09:02	04:09:02	03:59:02	03:49:02	04:19:02	05:39:02	03:59:02	05:29:02	t at Max V [600]
		01:26:36	01:39:43	01:56:38	02:19:25	02:24:00	03:02:44	02:55:14	02:41:05	03:15:53	04:04:02	02:19:25	03:56:14	Lagtime [600]
	B	10.369	10.029	9.739	4.649	5.961	10.9	11.085	11.845	6.607	7.253	8.563	11.004	Max V [600]
		0.985	0.985	0.982	0.964	0.975	0.992	0.986	0.993	0.985	0.981	0.948	0.976	R-Squared [600]
		02:29:02	02:39:02	02:39:02	09:09:02	08:19:02	03:29:02	03:39:02	03:29:02	12:09:02	11:49:02	06:19:02	09:29:02	t at Max V [600]
		01:05:12	01:14:10	01:10:39	04:47:44	05:13:27	02:25:53	02:34:40	02:28:34	08:47:31	08:39:10	04:18:41	07:28:45	Lagtime [600]
	C	12.521	11.291	13.061	8.191	8.555	12.546	12.997	13.558	17.36	10.983	10.376	12.557	Max V [600]
		0.997	0.99	0.981	0.987	0.987	0.986	0.997	0.982	0.942	0.942	0.986	0.994	R-Squared [600]
		01:49:02	02:29:02	02:49:02	04:29:02	04:19:02	03:49:02	03:49:02	03:39:02	10:09:02	08:59:02	04:09:02	06:19:02	t at Max V [600]
		01:13:39	01:11:46	01:38:47	03:01:46	02:46:53	02:42:09	02:48:16	02:36:22	08:53:56	06:56:45	02:47:16	04:44:48	Lagtime [600]
	D	11.308	12.957	11.97	11.732	11.813	11.103	11.508	11.633	12.086	11.809	11.946	12.032	Max V [600]
		0.992	0.996	0.986	0.993	0.992	0.989	0.991	0.986	0.996	0.997	0.995	0.999	R-Squared [600]
		02:09:02	02:29:02	02:39:02	02:39:02	02:39:02	03:49:02	03:49:02	03:49:02	03:29:02	03:29:02	02:09:02	04:09:02	t at Max V [600]
		01:15:30	01:34:18	01:36:13	01:13:13	01:12:40	02:38:18	02:47:18	02:42:59	02:17:18	02:20:04	01:25:24	02:40:01	Lagtime [600]
	E	12.089	9.811	10.966	7.261	6.198	11.447	11.85	11.599	7.908	7.169	-8.592	9.058	Max V [600]
		0.958	0.999	0.981	0.996	0.993	0.994	0.988	0.98	0.996	0.999	0.979	0.99	R-Squared [600]
		02:39:02	02:09:02	02:39:02	06:19:02	07:29:02	03:49:02	03:49:02	03:39:02	08:49:02	07:49:02	15:49:02	09:49:02	t at Max V [600]
		01:33:27	01:05:57	01:29:46	04:47:20	04:45:04	02:43:49	02:41:40	02:36:52	07:41:29	06:31:34	?????	07:52:30	Lagtime [600]
	F	10.712	10.753	12.561	9.601	9.314	12.309	12.844	12.484	15.425	14.141	12.435	12.697	Max V [600]
		0.996	0.982	0.978	0.999	0.997	0.985	0.987	0.981	0.987	0.994	0.995	0.99	R-Squared [600]
		02:39:02	03:09:02	03:09:02	05:39:02	05:49:02	04:09:02	04:09:02	04:09:02	07:59:02	07:29:02	04:49:02	07:39:02	t at Max V [600]
		01:39:28	01:48:13	02:07:54	03:40:52	03:44:55	03:08:58	03:08:26	03:04:22	06:46:46	06:10:24	03:24:00	06:13:24	Lagtime [600]
	G	9.695	11.73	8.33	18.513	6.905	12.019	12.636	13.213	10.989	11.574	10.387	20.42	Max V [600]
		0.999	0.998	0.984	0.936	0.979	0.995	0.996	0.997	0.982	0.983	0.988	0.899	R-Squared [600]
		01:59:02	01:59:02	02:19:02	05:59:02	05:49:02	02:49:02	02:39:02	02:39:02	06:19:02	05:59:02	03:39:02	07:59:02	t at Max V [600]
		00:48:58	01:10:13	00:43:02	05:01:35	03:02:24	01:56:09	01:56:20	01:52:35	04:36:33	04:12:10	02:44:16	07:01:19	Lagtime [600]
	H	12.559	12.008	10.239	8.77	9.633	9.453	10.109	9.317	12.651	11.77	9.322	10.635	Max V [600]
		0.993	0.974	0.961	0.998	0.999	0.979	0.996	0.994	0.997	0.994	0.985	0.967	R-Squared [600]
		03:19:02	03:29:02	03:19:02	02:09:02	02:19:02	04:29:02	04:29:02	04:29:02	03:39:02	03:39:02	02:49:02	05:19:02	t at Max V [600]
		02:24:05	02:19:09	01:57:47	01:10:13	01:23:27	02:55:25	03:06:38	02:58:58	02:51:54	02:52:09	01:35:07	04:07:13	Lagtime [600]
[truncated: 49 more columns]

## Sheet: Data
		JE2	JE2	JE2	ATCC	ATCC	JE2	JE2	JE2	ATCC	ATCC	ATCC	ATCC	J1	J1	J1	A1	A1	J1	J1	J1	A1	A1	A1	A1	J2	J2	J2	A2	A2	J2	J2	J2	A2	A2	A2	A2	J3	J3	J3	A3	A3	J3	J3	J3	A3	A3	A3	A3
Time	T° 600	A1	A2	A3	A4	A5	A6	A7	A8	A9	A10	A11	A12	B1	B2	B3	B4	B5	B6	B7	B8	B9	B10	B11	B12	C1	C2	C3	C4	C5	C6	C7	C8	C9	C10	C11	C12	D1	D2	D3	D4	D5	D6	D7	D8	D9	D10	D11	D12
00:09:02	36.9	0.119	0.126	0.124	0.103	0.102	0.104	0.104	0.103	0.099	0.102	0.106	0.102	0.142	0.167	0.141	0.133	0.14	0.106	0.109	0.106	0.108	0.101	0.142	0.104	0.178	0.204	0.153	0.128	0.131	0.105	0.107	0.106	0.103	0.1	0.127	0.108	0.121	0.133	0.132	0.12	0.129	0.103	0.103	0.105	0.103	0.102	0.123	0.105
00:19:02	37	0.129	0.144	0.135	0.108	0.105	0.105	0.106	0.105	0.099	0.101	0.107	0.101	0.146	0.196	0.194	0.164	0.171	0.11	0.112	0.11	0.112	0.105	0.167	0.106	0.204	0.246	0.222	0.155	0.157	0.11	0.113	0.119	0.106	0.102	0.155	0.111	0.134	0.161	0.172	0.151	0.16	0.105	0.104	0.108	0.105	0.105	0.136	0.108
00:29:02	37	0.135	0.149	0.135	0.112	0.109	0.106	0.108	0.108	0.1	0.102	0.11	0.102	0.152	0.223	0.217	0.188	0.19	0.115	0.116	0.115	0.117	0.11	0.171	0.109	0.192	0.221	0.263	0.176	0.183	0.123	0.125	0.136	0.111	0.107	0.161	0.114	0.14	0.174	0.208	0.162	0.165	0.109	0.108	0.114	0.11	0.111	0.14	0.112
00:39:02	37	0.144	0.161	0.144	0.117	0.113	0.107	0.109	0.11	0.101	0.103	0.114	0.103	0.166	0.257	0.249	0.205	0.203	0.122	0.121	0.12	0.121	0.114	0.173	0.112	0.195	0.218	0.242	0.19	0.196	0.132	0.13	0.141	0.115	0.11	0.166	0.115	0.15	0.196	0.248	0.172	0.177	0.115	0.112	0.118	0.115	0.116	0.152	0.115
00:49:02	37	0.158	0.183	0.156	0.128	0.123	0.109	0.113	0.116	0.102	0.105	0.124	0.104	0.184	0.295	0.291	0.225	0.219	0.131	0.129	0.129	0.126	0.12	0.186	0.114	0.221	0.25	0.266	0.207	0.212	0.143	0.137	0.148	0.118	0.113	0.177	0.118	0.176	0.23	0.291	0.198	0.205	0.123	0.119	0.125	0.121	0.122	0.172	0.121
00:59:02	37	0.172	0.218	0.169	0.139	0.134	0.113	0.118	0.122	0.105	0.107	0.132	0.106	0.21	0.353	0.344	0.248	0.242	0.137	0.134	0.135	0.131	0.126	0.202	0.119	0.228	0.279	0.273	0.224	0.233	0.148	0.14	0.15	0.123	0.117	0.191	0.122	0.224	0.278	0.349	0.225	0.233	0.131	0.123	0.13	0.127	0.127	0.192	0.126
01:09:02	37	0.193	0.264	0.188	0.153	0.146	0.118	0.124	0.131	0.108	0.112	0.145	0.109	0.273	0.421	0.41	0.275	0.271	0.146	0.143	0.146	0.139	0.135	0.221	0.123	0.231	0.304	0.289	0.251	0.26	0.154	0.145	0.157	0.128	0.121	0.209	0.127	0.291	0.343	0.417	0.257	0.262	0.139	0.131	0.138	0.134	0.131	0.213	0.133
01:19:02	37	0.239	0.323	0.22	0.172	0.166	0.126	0.133	0.142	0.114	0.117	0.163	0.113	0.35	0.489	0.474	0.307	0.301	0.167	0.161	0.166	0.15	0.148	0.247	0.132	0.275	0.382	0.327	0.279	0.287	0.17	0.16	0.171	0.138	0.129	0.232	0.135	0.363	0.411	0.481	0.314	0.315	0.156	0.145	0.155	0.148	0.143	0.252	0.142
01:29:02	37	0.298	0.387	0.269	0.201	0.194	0.136	0.145	0.157	0.121	0.128	0.19	0.12	0.424	0.551	0.534	0.337	0.329	0.194	0.184	0.195	0.166	0.164	0.275	0.145	0.375	0.461	0.377	0.305	0.311	0.193	0.179	0.194	0.15	0.142	0.259	0.146	0.436	0.478	0.537	0.388	0.384	0.182	0.164	0.179	0.165	0.16	0.298	0.157
01:39:02	37	0.356	0.448	0.315	0.232	0.226	0.145	0.156	0.174	0.129	0.133	0.215	0.126	0.521	0.628	0.608	0.374	0.362	0.224	0.207	0.226	0.185	0.185	0.301	0.16	0.487	0.563	0.423	0.33	0.334	0.22	0.206	0.22	0.165	0.156	0.28	0.158	0.514	0.507	0.601	0.487	0.48	0.208	0.182	0.201	0.184	0.179	0.338	0.177
01:49:02	37	0.423	0.517	0.343	0.264	0.255	0.162	0.175	0.201	0.14	0.144	0.243	0.134	0.62	0.685	0.686	0.397	0.384	0.259	0.241	0.257	0.208	0.21	0.324	0.178	0.619	0.657	0.499	0.341	0.346	0.254	0.239	0.253	0.185	0.174	0.288	0.173	0.517	0.496	0.598	0.592	0.588	0.24	0.211	0.231	0.213	0.205	0.417	0.2
01:59:02	37	0.501	0.586	0.398	0.294	0.284	0.183	0.2	0.235	0.153	0.157	0.277	0.144	0.729	0.742	0.752	0.421	0.399	0.303	0.284	0.297	0.234	0.238	0.344	0.202	0.764	0.747	0.583	0.352	0.344	0.292	0.272	0.292	0.207	0.196	0.298	0.193	0.586	0.537	0.59	0.685	0.69	0.285	0.247	0.273	0.25	0.237	0.503	0.235
02:09:02	37	0.577	0.601	0.441	0.329	0.327	0.21	0.228	0.271	0.168	0.174	0.337	0.158	0.816	0.783	0.812	0.44	0.42	0.34	0.326	0.33	0.265	0.271	0.365	0.229	0.863	0.867	0.678	0.358	0.359	0.331	0.31	0.33	0.233	0.221	0.316	0.216	0.731	0.594	0.599	0.809	0.819	0.328	0.287	0.312	0.292	0.272	0.65	0.269
02:19:02	37	0.68	0.619	0.489	0.355	0.355	0.245	0.268	0.319	0.188	0.194	0.351	0.175	0.875	0.818	0.804	0.458	0.437	0.376	0.368	0.364	0.295	0.303	0.385	0.26	0.975	0.961	0.744	0.372	0.371	0.369	0.354	0.38	0.257	0.245	0.335	0.239	0.846	0.693	0.655	0.905	0.924	0.365	0.332	0.348	0.343	0.324	0.774	0.319
02:29:02	37	0.781	0.703	0.548	0.387	0.387	0.28	0.299	0.356	0.208	0.213	0.403	0.197	1.032	0.906	0.887	0.483	0.454	0.392	0.385	0.391	0.325	0.335	0.405	0.293	1.077	1.047	0.809	0.385	0.386	0.407	0.388	0.423	0.278	0.268	0.355	0.261	0.953	0.845	0.748	0.998	1.02	0.386	0.359	0.367	0.404	0.379	0.879	0.361
02:39:02	37	0.895	0.817	0.66	0.432	0.436	0.316	0.334	0.404	0.236	0.239	0.44	0.224	1.119	1.018	1.023	0.507	0.473	0.438	0.422	0.431	0.353	0.368	0.429	0.319	1.206	1.193	0.913	0.405	0.403	0.442	0.422	0.467	0.297	0.288	0.381	0.281	1.039	0.983	0.87	1.109	1.133	0.407	0.38	0.397	0.474	0.447	0.944	0.412
02:49:02	37	1.005	0.976	0.81	0.489	0.483	0.353	0.378	0.444	0.257	0.277	0.485	0.251	1.213	1.149	1.121	0.535	0.494	0.478	0.468	0.478	0.385	0.4	0.451	0.35	1.293	1.316	1.098	0.427	0.43	0.489	0.463	0.512	0.313	0.31	0.41	0.297	1.126	1.096	1.038	1.264	1.292	0.438	0.415	0.434	0.556	0.511	1.105	0.438
02:59:02	37	1.087	1.085	0.943	0.528	0.509	0.378	0.406	0.485	0.279	0.309	0.524	0.27	1.257	1.198	1.174	0.563	0.512	0.523	0.491	0.534	0.414	0.427	0.471	0.377	1.336	1.374	1.233	0.455	0.455	0.558	0.526	0.553	0.329	0.323	0.444	0.314	1.185	1.151	1.109	1.359	1.379	0.468	0.426	0.461	0.644	0.59	1.256	0.468
03:09:02	37	1.159	1.15	1.054	0.62	0.594	0.412	0.45	0.53	0.304	0.338	0.602	0.305	1.279	1.215	1.188	0.587	0.53	0.592	0.551	0.598	0.44	0.452	0.495	0.404	1.382	1.393	1.302	0.475	0.478	0.581	0.546	0.607	0.344	0.336	0.492	0.327	1.216	1.173	1.13	1.423	1.438	0.515	0.472	0.506	0.731	0.68	1.315	0.519
03:19:02	37.1	1.212	1.186	1.117	0.731	0.692	0.458	0.501	0.591	0.342	0.37	0.689	0.343	1.307	1.25	1.21	0.612	0.555	0.678	0.619	0.698	0.464	0.48	0.521	0.427	1.403	1.425	1.335	0.499	0.514	0.624	0.579	0.684	0.361	0.352	0.542	0.34	1.244	1.2	1.169	1.486	1.499	0.592	0.525	0.567	0.834	0.789	1.384	0.605
03:29:02	37	1.277	1.239	1.195	0.854	0.754	0.528	0.568	0.64	0.371	0.405	0.775	0.375	1.365	1.305	1.256	0.638	0.582	0.775	0.692	0.798	0.491	0.509	0.545	0.45	1.428	1.46	1.377	0.541	0.566	0.687	0.642	0.802	0.373	0.366	0.62	0.355	1.299	1.246	1.22	1.547	1.558	0.663	0.604	0.648	0.988	0.932	1.47	0.7
03:39:02	37	1.286	1.251	1.221	0.941	0.827	0.579	0.618	0.742	0.399	0.422	0.852	0.41	1.38	1.345	1.266	0.664	0.606	0.897	0.802	0.952	0.514	0.53	0.578	0.474	1.431	1.468	1.386	0.566	0.613	0.802	0.754	0.963	0.389	0.381	0.679	0.373	1.317	1.275	1.239	1.577	1.585	0.764	0.677	0.733	1.086	1.03	1.524	0.817
03:49:02	37	1.331	1.305	1.267	1.033	0.919	0.651	0.701	0.927	0.43	0.462	0.957	0.437	1.416	1.403	1.309	0.693	0.636	1.028	0.958	1.063	0.539	0.557	0.623	0.495	1.464	1.488	1.424	0.603	0.685	0.969	0.898	1.136	0.404	0.4	0.783	0.396	1.351	1.31	1.283	1.617	1.625	0.905	0.799	0.883	1.21	1.15	1.578	0.938
03:59:02	37.1	1.321	1.331	1.259	1.115	1.001	0.751	0.839	1.006	0.475	0.504	1.045	0.461	1.422	1.4	1.319	0.709	0.659	1.073	1.04	1.093	0.561	0.581	0.684	0.515	1.483	1.499	1.441	0.635	0.752	1.094	1.044	1.195	0.419	0.414	0.867	0.415	1.367	1.345	1.305	1.636	1.646	1.02	0.935	1.019	1.301	1.224	1.605	1.052
04:09:02	37	1.373	1.408	1.306	1.205	1.095	0.894	0.988	1.079	0.556	0.585	1.146	0.531	1.448	1.415	1.389	0.733	0.68	1.111	1.094	1.141	0.585	0.607	0.742	0.537	1.52	1.533	1.485	0.679	0.825	1.169	1.147	1.245	0.445	0.436	0.966	0.445	1.398	1.393	1.359	1.668	1.685	1.089	1.051	1.087	1.387	1.314	1.638	1.181
04:19:02	37	1.382	1.417	1.312	1.258	1.188	1.012	1.051	1.122	0.67	0.704	1.23	0.639	1.469	1.423	1.415	0.752	0.7	1.141	1.121	1.158	0.609	0.631	0.792	0.556	1.537	1.552	1.506	0.746	0.911	1.192	1.179	1.269	0.468	0.459	1.055	0.47	1.41	1.415	1.382	1.684	1.699	1.121	1.101	1.124	1.46	1.39	1.661	1.287
04:29:02	37	1.468	1.456	1.402	1.359	1.301	1.108	1.14	1.209	0.771	0.755	1.332	0.73	1.497	1.465	1.459	0.796	0.738	1.212	1.191	1.227	0.633	0.66	0.849	0.58	1.574	1.603	1.559	0.868	1.03	1.256	1.241	1.338	0.509	0.497	1.208	0.516	1.449	1.445	1.419	1.717	1.733	1.18	1.159	1.181	1.547	1.494	1.695	1.423
04:39:02	37	1.467	1.452	1.404	1.373	1.34	1.139	1.169	1.223	0.809	0.785	1.375	0.783	1.5	1.471	1.457	0.808	0.749	1.22	1.202	1.239	0.652	0.681	0.88	0.599	1.568	1.611	1.558	0.923	1.078	1.273	1.257	1.356	0.53	0.519	1.24	0.55	1.441	1.443	1.43	1.725	1.741	1.201	1.185	1.197	1.569	1.532	1.703	1.487
04:49:02	37	1.497	1.477	1.448	1.423	1.399	1.196	1.226	1.267	0.817	0.792	1.421	0.839	1.532	1.495	1.476	0.822	0.774	1.267	1.248	1.29	0.672	0.703	0.898	0.612	1.576	1.629	1.585	1	1.148	1.312	1.294	1.4	0.565	0.551	1.331	0.614	1.458	1.448	1.449	1.743	1.754	1.24	1.223	1.236	1.606	1.579	1.721	1.543
04:59:02	37	1.519	1.499	1.477	1.459	1.438	1.245	1.27	1.303	0.865	0.808	1.468	0.875	1.542	1.496	1.496	0.845	0.81	1.309	1.291	1.334	0.689	0.72	0.92	0.624	1.587	1.638	1.602	1.044	1.19	1.352	1.333	1.447	0.579	0.584	1.367	0.653	1.467	1.451	1.464	1.746	1.76	1.275	1.255	1.277	1.628	1.607	1.734	1.587
05:09:02	37	1.528	1.518	1.49	1.48	1.459	1.263	1.291	1.321	0.887	0.795	1.487	0.951	1.546	1.499	1.511	0.859	0.823	1.341	1.325	1.366	0.704	0.736	0.946	0.639	1.603	1.647	1.612	1.123	1.223	1.389	1.362	1.474	0.597	0.606	1.377	0.695	1.477	1.458	1.481	1.75	1.762	1.31	1.291	1.313	1.651	1.635	1.749	1.616
05:19:02	37	1.513	1.512	1.473	1.475	1.454	1.259	1.283	1.317	0.962	0.869	1.481	1.048	1.546	1.49	1.5	0.86	0.834	1.348	1.335	1.37	0.717	0.743	0.965	0.625	1.61	1.647	1.611	1.189	1.285	1.397	1.371	1.476	0.641	0.623	1.431	0.716	1.478	1.453	1.484	1.747	1.756	1.327	1.31	1.327	1.659	1.649	1.752	1.631
05:29:02	37	1.535	1.534	1.499	1.505	1.481	1.292	1.318	1.353	1.021	0.946	1.505	1.188	1.558	1.504	1.516	0.872	0.862	1.391	1.38	1.405	0.727	0.754	0.988	0.628	1.621	1.664	1.625	1.22	1.359	1.434	1.409	1.501	0.689	0.637	1.62	0.761	1.493	1.47	1.495	1.76	1.765	1.367	1.353	1.374	1.683	1.678	1.763	1.651
05:39:02	37	1.544	1.529	1.513	1.519	1.499	1.313	1.337	1.375	1.103	1.039	1.524	1.302	1.564	1.505	1.521	0.884	0.883	1.42	1.405	1.425	0.737	0.765	1.026	0.639	1.628	1.673	1.635	1.277	1.416	1.458	1.434	1.516	0.75	0.668	1.673	0.864	1.499	1.479	1.503	1.767	1.774	1.392	1.385	1.402	1.708	1.704	1.774	1.666
05:49:02	37	1.565	1.544	1.538	1.558	1.533	1.359	1.379	1.417	1.186	1.173	1.559	1.405	1.574	1.522	1.537	0.896	0.898	1.451	1.442	1.452	0.75	0.785	1.025	0.767	1.654	1.679	1.651	1.397	1.49	1.496	1.475	1.555	0.818	0.75	1.733	0.964	1.512	1.496	1.515	1.777	1.788	1.431	1.427	1.427	1.732	1.725	1.786	1.691
05:59:02	37	1.55	1.53	1.523	1.557	1.53	1.358	1.379	1.412	1.283	1.258	1.56	1.453	1.573	1.514	1.527	0.909	0.901	1.444	1.438	1.448	0.755	0.798	1.027	0.849	1.646	1.679	1.647	1.454	1.543	1.496	1.476	1.556	0.853	0.798	1.761	1.048	1.511	1.492	1.51	1.776	1.785	1.426	1.427	1.425	1.726	1.727	1.785	1.7
06:09:02	37	1.56	1.54	1.541	1.584	1.562	1.392	1.411	1.436	1.363	1.318	1.589	1.502	1.583	1.522	1.534	0.933	0.942	1.457	1.454	1.461	0.768	0.81	1.082	0.872	1.653	1.686	1.657	1.491	1.583	1.522	1.498	1.578	0.9	0.827	1.791	1.144	1.518	1.505	1.52	1.784	1.794	1.439	1.444	1.437	1.73	1.729	1.793	1.719
06:19:02	37	1.546	1.527	1.53	1.582	1.56	1.396	1.409	1.431	1.393	1.349	1.589	1.527	1.584	1.515	1.529	0.941	0.954	1.452	1.447	1.455	0.78	0.821	1.119	0.901	1.653	1.683	1.658	1.513	1.585	1.529	1.508	1.582	0.919	0.842	1.806	1.301	1.52	1.505	1.524	1.784	1.794	1.441	1.445	1.44	1.73	1.727	1.793	1.728
06:29:02	37	1.581	1.566	1.569	1.627	1.61	1.454	1.46	1.48	1.435	1.412	1.635	1.575	1.601	1.54	1.557	0.964	0.985	1.495	1.485	1.494	0.809	0.853	1.278	1.064	1.671	1.702	1.68	1.576	1.589	1.567	1.549	1.617	0.982	0.886	1.821	1.431	1.535	1.527	1.547	1.803	1.81	1.476	1.479	1.472	1.748	1.751	1.81	1.752
06:39:02	37	1.595	1.573	1.581	1.649	1.627	1.475	1.481	1.497	1.462	1.447	1.653	1.6	1.601	1.544	1.565	0.975	0.983	1.506	1.5	1.503	0.825	0.878	1.357	1.059	1.673	1.712	1.68	1.622	1.586	1.576	1.564	1.626	1.022	0.931	1.822	1.532	1.531	1.536	1.549	1.806	1.812	1.49	1.493	1.486	1.756	1.759	1.812	1.763
06:49:02	37	1.569	1.55	1.549	1.633	1.606	1.454	1.458	1.474	1.46	1.44	1.634	1.599	1.595	1.528	1.545	0.976	0.983	1.488	1.487	1.483	0.833	0.893	1.346	1.067	1.666	1.703	1.67	1.635	1.674	1.565	1.554	1.617	1.008	0.95	1.83	1.586	1.515	1.522	1.539	1.799	1.806	1.478	1.483	1.474	1.747	1.753	1.804	1.759
06:59:02	37	1.572	1.554	1.553	1.64	1.611	1.464	1.468	1.478	1.476	1.459	1.635	1.618	1.601	1.533	1.545	0.988	0.991	1.49	1.489	1.483	0.851	0.899	1.374	1.078	1.67	1.706	1.68	1.662	1.772	1.569	1.558	1.621	0.995	0.958	1.838	1.625	1.523	1.526	1.54	1.803	1.809	1.481	1.487	1.475	1.752	1.758	1.806	1.763
07:09:02	37	1.619	1.594	1.601	1.681	1.654	1.516	1.521	1.528	1.526	1.515	1.671	1.655	1.628	1.559	1.589	1.016	1.012	1.532	1.53	1.522	0.876	0.922	1.431	1.079	1.697	1.725	1.708	1.709	1.78	1.605	1.594	1.654	0.976	1.009	1.843	1.655	1.548	1.553	1.564	1.82	1.829	1.51	1.523	1.505	1.777	1.78	1.827	1.787
07:19:02	37	1.59	1.567	1.569	1.652	1.63	1.496	1.496	1.496	1.513	1.502	1.651	1.65	1.625	1.557	1.571	1.013	1.018	1.509	1.509	1.501	0.888	0.931	1.471	1.072	1.679	1.712	1.688	1.721	1.803	1.595	1.582	1.644	0.955	0.999	1.843	1.666	1.542	1.538	1.553	1.813	1.819	1.497	1.505	1.49	1.767	1.77	1.816	1.78
07:29:02	37	1.584	1.562	1.562	1.646	1.625	1.496	1.493	1.494	1.52	1.512	1.645	1.66	1.626	1.557	1.571	1.022	1.023	1.505	1.504	1.495	0.896	0.942	1.5	1.039	1.686	1.71	1.682	1.728	1.84	1.597	1.584	1.646	0.947	1.117	1.847	1.68	1.546	1.528	1.55	1.812	1.815	1.496	1.504	1.488	1.768	1.773	1.816	1.782
07:39:02	37	1.621	1.598	1.601	1.679	1.658	1.534	1.532	1.532	1.563	1.556	1.679	1.695	1.641	1.565	1.593	1.063	1.063	1.536	1.536	1.532	0.907	0.961	1.528	1.024	1.705	1.73	1.701	1.743	1.853	1.625	1.613	1.673	0.944	1.171	1.855	1.746	1.566	1.554	1.572	1.827	1.832	1.522	1.53	1.516	1.79	1.792	1.833	1.798
07:49:02	37	1.619	1.599	1.602	1.678	1.66	1.535	1.534	1.529	1.57	1.567	1.677	1.703	1.635	1.563	1.595	1.089	1.132	1.538	1.54	1.536	0.914	0.975	1.507	1.005	1.706	1.736	1.701	1.768	1.857	1.628	1.617	1.678	0.939	1.166	1.854	1.754	1.566	1.558	1.578	1.828	1.835	1.531	1.538	1.522	1.795	1.796	1.836	1.803
07:59:02	37	1.608	1.596	1.605	1.672	1.657	1.532	1.531	1.528	1.574	1.571	1.675	1.712	1.643	1.561	1.592	1.103	1.122	1.538	1.538	1.531	0.931	0.992	1.598	1.025	1.71	1.738	1.698	1.785	1.865	1.628	1.616	1.673	0.933	1.165	1.853	1.745	1.562	1.557	1.576	1.825	1.832	1.526	1.536	1.523	1.796	1.797	1.834	1.804
08:09:02	37	1.614	1.596	1.603	1.676	1.662	1.538	1.538	1.537	1.587	1.584	1.677	1.724	1.658	1.563	1.59	1.121	1.181	1.539	1.549	1.54	0.952	1.014	1.612	1.03	1.719	1.74	1.701	1.816	1.873	1.63	1.619	1.673	0.927	1.169	1.853	1.746	1.565	1.558	1.578	1.827	1.833	1.536	1.543	1.53	1.803	1.804	1.838	1.808
08:19:02	37	1.629	1.607	1.619	1.688	1.675	1.554	1.558	1.557	1.607	1.606	1.691	1.743	1.661	1.574	1.606	1.144	1.256	1.557	1.563	1.554	0.969	1.03	1.698	0.996	1.732	1.744	1.712	1.836	1.876	1.641	1.63	1.685	0.922	1.203	1.852	1.763	1.579	1.566	1.588	1.833	1.837	1.546	1.558	1.544	1.813	1.815	1.844	1.815
08:29:02	37	1.617	1.606	1.608	1.678	1.668	1.546	1.55	1.547	1.604	1.603	1.682	1.74	1.643	1.572	1.599	1.234	1.327	1.551	1.559	1.543	0.987	1.049	1.71	0.997	1.725	1.739	1.708	1.853	1.876	1.639	1.629	1.682	0.921	1.216	1.851	1.784	1.574	1.564	1.583	1.828	1.834	1.543	1.552	1.54	1.81	1.815	1.84	1.813
08:39:02	37	1.633	1.626	1.614	1.684	1.673	1.554	1.557	1.552	1.613	1.611	1.692	1.752	1.652	1.579	1.606	1.277	1.347	1.559	1.56	1.55	0.997	1.063	1.699	1.016	1.736	1.747	1.712	1.859	1.875	1.645	1.636	1.696	0.937	1.242	1.852	1.8	1.58	1.574	1.593	1.831	1.836	1.553	1.559	1.545	1.813	1.821	1.846	1.817
08:49:02	37	1.615	1.615	1.603	1.674	1.665	1.546	1.548	1.541	1.609	1.607	1.68	1.751	1.648	1.576	1.601	1.238	1.369	1.549	1.552	1.55	1.011	1.068	1.702	1.043	1.74	1.743	1.707	1.861	1.874	1.642	1.632	1.689	0.985	1.281	1.845	1.806	1.577	1.573	1.586	1.828	1.831	1.547	1.554	1.541	1.809	1.814	1.839	1.814
08:59:02	37	1.642	1.634	1.632	1.695	1.688	1.576	1.578	1.574	1.636	1.634	1.701	1.768	1.672	1.594	1.619	1.315	1.475	1.579	1.575	1.571	1.016	1.081	1.724	1.12	1.755	1.76	1.724	1.867	1.876	1.665	1.656	1.707	1.07	1.46	1.85	1.818	1.592	1.587	1.604	1.837	1.84	1.571	1.576	1.561	1.824	1.827	1.851	1.829
09:09:02	37	1.641	1.628	1.63	1.692	1.685	1.582	1.582	1.572	1.642	1.639	1.705	1.776	1.675	1.594	1.624	1.357	1.487	1.581	1.576	1.573	1.026	1.091	1.734	1.211	1.751	1.761	1.724	1.863	1.875	1.67	1.659	1.706	1.156	1.607	1.849	1.829	1.589	1.589	1.611	1.834	1.839	1.576	1.585	1.567	1.824	1.827	1.849	1.828
09:19:02	37	1.649	1.634	1.635	1.694	1.689	1.589	1.588	1.583	1.647	1.645	1.709	1.782	1.677	1.597	1.631	1.403	1.532	1.58	1.579	1.574	1.032	1.106	1.743	1.337	1.754	1.762	1.728	1.86	1.875	1.674	1.665	1.709	1.17	1.628	1.847	1.84	1.593	1.589	1.619	1.836	1.839	1.577	1.593	1.571	1.827	1.83	1.853	1.83
[truncated: 48 more columns]

## Sheet: doubling times
Sample	Growth Rate 1	Growth Rate 2	Growth Rate 3	Growth Rate 4	Growth Rate 5	Growth Rate 6	Adjusted Groth Rate	Adjusted 2	Adjusted 3	Adjusted 4	Adjusted 5	Adjusted 6	Doubling Time	DT 2	DT3	DT4	DT5	DT6	Average Doubling Time	Standard Deviation Doubling Times	ttest f evo vs parent
A112	0.0895	0.0865	0.098	0.1057	0.0651	0.10247	0.00895	0.00865	0.0098	0.01057	0.00651	0.010247	77.4466	80.1326	70.7293	65.5768	106.474	67.6439	78.0006	13.724	0.154064
A212	0.0629	0.0669	0.0591	0.0594	0.0829	0.0699	0.00629	0.00669	0.00591	0.00594	0.00829	0.00699	110.198	103.609	117.284	116.691	83.6124	99.1627	105.093	11.6045	0.000214689
A312	0.1672	0.1653	0.1501	0.1449	0.163	0.1243	0.01672	0.01653	0.01501	0.01449	0.0163	0.01243	41.4562	41.9327	46.179	47.8362	42.5244	55.7641	45.9488	4.96646	0.000373314		red means the graph looked kinda wacky.
A412	0.1085	0.1002	0.0667	0.1193	0.117	0.11	0.01085	0.01002	0.00667	0.01193	0.0117	0.011	63.8845	69.1764	103.92	58.1012	59.2433	63.0134	69.5565	15.7775	0.756844
A512	0.0666	0.0634	0.0485	0.0489	0.0784	0.045	0.00666	0.00634	0.00485	0.00489	0.00784	0.0045	104.076	109.329	142.917	141.748	88.4116	154.033	123.419	23.9844	0.00253585
A612	0.0549	0.0601	0.0636	0.0694	0.0781	0.0655	0.00549	0.00601	0.00636	0.00694	0.00781	0.00655	126.256	115.332	108.985	99.8771	88.7512	105.824	107.504	11.7458	0.000153679
ACont	0.1298	0.1376	0.1211	0.117	0.1304	0.1053	0.01298	0.01376	0.01211	0.0117	0.01304	0.01053	53.4012	50.3741	57.2376	59.2433	53.1555	65.8259	56.5396	5.05552	0.0230125
ATCC	0.1149	0.1139	0.0971	0.0878	0.1141	0.0988	0.01149	0.01139	0.00971	0.00878	0.01141	0.00988	60.3261	60.8558	71.3849	78.9461	60.7491	70.1566	67.0698	6.99093	1
J112	0.1644	0.1189	0.1232	0.1152	0.112	0.1172	0.01644	0.01189	0.01232	0.01152	0.0112	0.01172	42.1622	58.2967	56.2619	60.169	61.8881	59.1423	56.32	6.55918	0.700963
J212	0.2163	0.1638	0.1319	0.1638	0.1104	0.1192	0.02163	0.01638	0.01319	0.01638	0.01104	0.01192	32.0456	42.3167	52.551	42.3167	62.7851	58.1499	48.3608	10.4936	0.258365
J312	0.166	0.1276	0.1122	0.1102	0.1094	0.1099	0.0166	0.01276	0.01122	0.01102	0.01094	0.01099	41.7559	54.3219	61.7778	62.899	63.359	63.0707	57.864	7.85274	0.492993
J412	0.128	0.1549	0.1269	0.1108	0.1127	0.1122	0.0128	0.01549	0.01269	0.01108	0.01127	0.01122	54.1521	44.748	54.6215	62.5584	61.5037	61.7778	56.5603	6.28126	0.648184
J512	0.1146	0.1043	0.0873	0.0888	0.0911	0.0926	0.01146	0.01043	0.00873	0.00888	0.00911	0.00926	60.484	66.4571	79.3983	78.0571	76.0864	74.8539	72.5561	6.80383	0.00117365
J612	0.1465	0.1698	0.121	0.1602	0.1638	0.1632	0.01465	0.01698	0.0121	0.01602	0.01638	0.01632	47.3138	40.8214	57.2849	43.2676	42.3167	42.4723	45.5794	5.60222	0.0241272
JCont	0.0981	0.0911	0.1021	0.0952	0.0949	0.0994	0.00981	0.00911	0.01021	0.00952	0.00949	0.00994	70.6572	76.0864	67.889	72.8096	73.0397	69.7331	71.7025	2.63774	0.00035383
JE2	0.1532	0.1322	0.1316	0.1142	0.1147	0.1207	0.01532	0.01322	0.01316	0.01142	0.01147	0.01207	45.2446	52.4317	52.6708	60.6959	60.4313	57.4273	54.8169	5.39788	1
Wacky values removed
Sample	Growth Rate 1	Growth Rate 2	Growth Rate 3	Growth Rate 4	Growth Rate 5	Growth Rate 6	Adjusted Groth Rate	Adjusted 2	Adjusted 3	Adjusted 4	Adjusted 5	Adjusted 6	Doubling Time	DT 2	DT3	DT4	DT5	DT6	Average Doubling Time	Standard Deviation Doubling Times	ttest f evo vs parent
A112	0.0895	0.0865	0.098	0.1057		0.10247	0.00895	0.00865	0.0098	0.01057		0.010247	77.4466	80.1326	70.7293	65.5768		67.6439	72.3059	5.60686	0.0773498		2 of 6 ns different
A212	0.0629	0.0669	0.0591	0.0594	0.0829	0.0699	0.00629	0.00669	0.00591	0.00594	0.00829	0.00699	110.198	103.609	117.284	116.691	83.6124	99.1627	105.093	11.6045	0.000195277
A312	0.1672	0.1653	0.1501	0.1449	0.163		0.01672	0.01653	0.01501	0.01449	0.0163		41.4562	41.9327	46.179	47.8362	42.5244		43.9857	2.54505	0.000322106		3 slower
A412	0.1085	0.1002		0.1193	0.117	0.11	0.01085	0.01002		0.01193	0.0117	0.011	63.8845	69.1764		58.1012	59.2433	63.0134	62.6838	3.91256	0.544111		1 faster
A512	0.0666	0.0634			0.0784		0.00666	0.00634			0.00784		104.076	109.329			88.4116		100.606	8.88517	0.0177856
A612		0.0601	0.0636	0.0694	0.0781	0.0655		0.00601	0.00636	0.00694	0.00781	0.00655		115.332	108.985	99.8771	88.7512	105.824	103.754	9.00914	0.000226244
ACont	0.1298	0.1376	0.1211	0.117	0.1304	0.1053	0.01298	0.01376	0.01211	0.0117	0.01304	0.01053	53.4012	50.3741	57.2376	59.2433	53.1555	65.8259	56.5396	5.05552	0.0394257
ATCC	0.1149	0.1139	0.0971		0.1141	0.0988	0.01149	0.01139	0.00971		0.01141	0.00988	60.3261	60.8558	71.3849		60.7491	70.1566	64.6945	4.97957	1
J112		0.1189	0.1232	0.1152	0.112	0.1172		0.01189	0.01232	0.01152	0.0112	0.01172		58.2967	56.2619	60.169	61.8881	59.1423	59.1516	1.87643	0.141821
J212		0.1638	0.1319	0.1638	0.1104	0.1192		0.01638	0.01319	0.01638	0.01104	0.01192		42.3167	52.551	42.3167	62.7851	58.1499	51.6239	8.26159	0.527215		4 of 6 NS different
J312	0.166	0.1276	0.1122	0.1102	0.1094	0.1099	0.0166	0.01276	0.01122	0.01102	0.01094	0.01099	41.7559	54.3219	61.7778	62.899	63.359	63.0707	57.864	7.85274	0.492993		1 faster
J412	0.128	0.1549	0.1269	0.1108	0.1127	0.1122	0.0128	0.01549	0.01269	0.01108	0.01127	0.01122	54.1521	44.748	54.6215	62.5584	61.5037	61.7778	56.5603	6.28126	0.648184		1 slower
J512	0.1146	0.1043		0.0888	0.0911	0.0926	0.01146	0.01043		0.00888	0.00911	0.00926	60.484	66.4571		78.0571	76.0864	74.8539	71.1877	6.65694	0.00446477
J612	0.1465	0.1698		0.1602	0.1638	0.1632	0.01465	0.01698		0.01602	0.01638	0.01632	47.3138	40.8214		43.2676	42.3167	42.4723	43.2383	2.18578	0.00339325
JCont	0.0981	0.0911		0.0952	0.0949	0.0994	0.00981	0.00911		0.00952	0.00949	0.00994	70.6572	76.0864		72.8096	73.0397	69.7331	72.4652	2.20431	0.00030418
JE2	0.1532	0.1322	0.1316	0.1142	0.1147	0.1207	0.01532	0.01322	0.01316	0.01142	0.01147	0.01207	45.2446	52.4317	52.6708	60.6959	60.4313	57.4273	54.8169	5.39788	1

## Sheet: Sheet1
Supplemental Table 10. Growth rates of passaged isolates
Isolate	Average Doubling Time (minutes)	Standard Deviation Doubling Time (minutes)	p value relative to parental strain (two-tailed T test)
ATCC29213	64.6945	4.97957	1
ATCC29213 Replicate 1	72.3059	5.60686	0.0773498
ATCC29213 Replicate 2	105.093	11.6045	0.000195277
ATCC29213 Replicate 3	43.9857	2.54505	0.000322106
ATCC29213 Replicate 4	62.6838	3.91256	0.544111
ATCC29213 Replicate 5	100.606	8.88517	0.0177856
ATCC29213 Replicate 6	103.754	9.00914	0.000226244
JE2	54.8169	5.39788	1
JE2 Replicate 1	59.1516	1.87643	0.141821
JE2 Replicate 2	51.6239	8.26159	0.527215
JE2 Replicate 3	57.864	7.85274	0.492993
JE2 Replicate 4	56.5603	6.28126	0.648184
JE2 Replicate 5	71.1877	6.65694	0.00446477
JE2 Replicate 6	43.2383	2.18578	0.00339325
