# Supplementary material for: Clinical and in vitro models identify distinct adaptations enhancing Staphylococcus aureus pathogenesis in human macrophages
Source: PLoS Pathog. 2024 Jul 11;20(7):e1012394. doi: 10.1371/journal.ppat.1012394 (PMC11265673; doi:10.1371/journal.ppat.1012394)
Supplement: S11 Table — (XLSX) [file ppat.1012394.s011.xlsx]

## Sheet: formatted nice (2)
Supplemental Table 11. Gene mutations identified in passaged S. aureus replicates
Strain	Genome Position	Reference Sequence	Mutant Sequence	Parental Strain	Replicate 1	Replicate 2	Replicate 3	Replicate 4	Replicate 5	Replicate 6	Gene ID	JE2 homolgue gene ID (Accession CP020619.1)	Common Gene Name	Mutation Type	Gene Mutation	Protein Mutation
	28333	CGTGTTAGTATCGATTTATGTTAATAAAGTCAAT	C	0	0	1	0	0	0	0	B7H15_00125	B7H15_00125	walI	conservative_inframe_deletion	c.58_90delGTGTTAGTATCGATTTATGTTAATAAAGTCAAT	p.Val20_Asn30del
	143087	C	T	0	0	0	1	0	0	0	B7H15_00675	B7H15_00675	sbnF	missense_variant	c.1753C>T	p.Arg585Cys																															73	;DP4=0,0,70,64;DP=170;FQ=-999;MQ0F=0;MQ=60;MQSB=1;SF=3;SGB=-0.693147;VDB=0.760418
JE2	2029210	G	A	0	0	0	0	0	0	1	B7H15_10505	B7H15_10505	vraT	missense_variant	c.374C>T	p.Thr125Ile
(Accession CP020619.1)	2349789	C	A	0	1	0	0	0	0	0	B7H15_12300	B7H15_12300	clpA	missense_variant	c.1105G>T	p.Asp369Tyr
	2779031	A	T	0	0	0	0	0	0	1	B7H15_14655	B7H15_14655	arcR	stop_gained	c.150T>A	p.Tyr50*
	119958	CTAAATAAATAAATAA	CTAAATAAATAAATAAATAA,CTAAATAAATAA	0	1	1	0	0	0	1	CH52_00730	B7H15_13255		frameshift_variant	c.450_451insTTAT	p.Asp156fs
	630833	C	A	0	0	0	0	1	0	0	CH52_03285	B7H15_02710	hprT	missense_variant	c.230G>T	p.Gly77Val
	1090372	T	C	0	0	0	1	0	0	0	CH52_05345	B7H15_00115	walK	missense_variant	c.812A>G	p.His271Arg
	1098128	G	A	0	0	0	0	1	0	0	CH52_05380	B7H15_00075	gdpP	stop_gained	c.376C>T	p.Gln126*
ATCC29213	1475048	G	A	0	0	0	0	1	0	0	CH52_07030	B7H15_05310	nreC	missense_variant	c.505G>A	p.Gly169Ser
(Accession CP007454.1)	1950874	G	T	1	1	1	0	0	0	1	CH52_09500	B7H15_10500	vraS	missense_variant	c.134G>T	p.Gly45Val
	2066444	C	T	0	1	1	0	0	1	1	CH52_10240	B7H15_09680		stop_gained	c.670C>T	p.Gln224*
	2114524	T	A	0	0	0	0	0	1	0	CH52_10425	B7H15_09460	ccpA	missense_variant	c.561T>A	p.His187Gln
	2114526	CT	CTT	0	0	0	0	0	1	0	CH52_10425	B7H15_09460	ccpA	frameshift_variant&stop_gained	c.564dupT	p.Lys189fs
	2114862	G	T	0	1	0	0	0	0	0	CH52_10425	B7H15_09460	ccpA	missense_variant	c.899G>T	p.Arg300Leu
	2191184	A	C	0	0	0	0	0	1	0	CH52_10730	B7H15_09115	clpX	missense_variant	c.961A>C	p.Thr321Pro
	2510260	CCAGCATCTTCAGCATCTTC	CCAGCATCTTC	0	1	1	0	0	1	1	CH52_12195	B7H15_07240	femA	conservative_inframe_deletion	c.1114_1122delGAAGATGCT	p.Glu372_Ala374del
	2510713	TTGTAGTAAAATTTGTCATCACGATCAGCAAAAGCTTTTGAT	TT	0	0	0	0	1	0	0	CH52_12195	B7H15_07240	femA	frameshift_variant	c.639_678delATCAAAAGCTTTTGCTGATCGTGATGACAAATTTTACTAC	p.Ser214fs
