# Supplementary material for: Clinical and in vitro models identify distinct adaptations enhancing Staphylococcus aureus pathogenesis in human macrophages
Source: PLoS Pathog. 2024 Jul 11;20(7):e1012394. doi: 10.1371/journal.ppat.1012394 (PMC11265673; doi:10.1371/journal.ppat.1012394)
Supplement: S12 Table — (XLSX) [file ppat.1012394.s012.xlsx]

## Sheet: supplemental table 11
Supplemental Table 12. Macrophage pathogenesis phenotypes of complemented transposon mutant strains
	Complemented gene	Macrophage invasion Phenotype of Transposon Mutant relative to wild type JE2	Fraction cells invading macrophages at 3hr for transposon mutant with GFP vector (mean)	Fraction cells invading macrophages at 3hr for transposon mutant with GFP vector (standard deviation)	Fraction cells invading macrophages at 3hr for transposon mutant with complementation vector (mean)	Fraction cells invading macrophages at 3hr for transposon mutant with complementation vector (standard deviation)	Observed invasion phenotype of transposon mutant with GFP vector relative to complemented mutant	significance (two tailed T-test)
Inasion Phenotypes	B7H15_14535	Increased	0.0080775	0.00119811	0.0591731	0.00927533	Decreased	8.37239e-07
	B7H15_03930	Increased	0.02381	0.00568136	0.00410819	0.000542416	Increased	2.22274e-05
	B7H15_03805	Increased	0.0159773	0.00324729	0.00600893	0.00175481	Increased	1.14665e-05
	B7H15_03005	Increased	0.0140192	0.00287754	0.0111071	0.00144609	Increased	0.0278458
	B7H15_10575	Increased	0.00817857	0.000600049	0.00270522	0.000474922	Increased	2.24021e-11
	B7H15_07365	Increased	0.0110849	0.0021413	0.00893056	0.000934707	Increased	0.0270169
	B7H15_03165	Increased	0.0279135	0.0125566	0.0216078	0.00583548	Not Significant	0.227048
	B7H15_05450	Increased	0.6215	0.116598	0.0939412	0.0101771	Increased	3.73316e-06
	B7H15_11520	Increased	0.0106731	0.00200074	0.00633	0.00148035	Increased	0.000278722
	B7H15_13925	Increased	0.023	0.00553584	0.011625	0.00213254	Increased	0.000414772
	B7H15_05010	Increased	0.018879	0.0075801	0.00883898	0.00148974	Increased	0.00693513
	B7H15_05165	Increased	0.0509615	0.0167854	0.0213382	0.00367209	Increased	0.00138878
	B7H15_13905	Increased	0.0246959	0.00828822	0.0324857	0.00671131	Decreased	0.0587028
	B7H15_00125	Increased	0.0688333	0.0139204	0.0125608	0.00137961	Increased	7.83982e-06
	B7H15_05560	Increased	0.0655	0.00952909	0.0768667	0.00606379	Decreased	0.0148599
	B7H15_00645	Increased	0.00864103	0.00161727	0.00116602	0.000159221	Increased	3.13931e-06
	Complemented gene	Macrophage survival index of Transposon Mutant relative to wild type JE2	Macrophage survival index for transposon mutant with GFP vector (mean)	Macrophage survival index for transposon mutant with GFP vector (standard deviation)	Macrophage survival index for transposon mutant with complementation vector (mean)	Macrophage survival index for transposon mutant with complementation vector (standard deviation)	Observed survival phenotype of transposon mutant with GFP vector relative to complemented mutant	significance (two tailed T-test)
Survival Phenotypes	B7H15_14535	Decreased	0.00660741	0.00149614	0.0068037	0.00248522	Not Significant	0.851559
	B7H15_03930	Decreased	0.00749695	0.000640671	0.00555229	0.000857888	Decreased	0.000193025
	B7H15_03805	Decreased	0.0040825	0.000848185	0.00682021	0.00171313	Decreased	0.0022125
	B7H15_05010	Decreased	0.00600764	0.000575899	0.00756993	0.000555418	Decreased	7.54529e-05
